# Supplementary material for: Polymorph evolution during crystal growth studied by 3D electron diffraction
Source: IUCrJ. 2020 Jan 1;7(Pt 1):5–9. doi: 10.1107/S2052252519016105 (PMC6949601; doi:10.1107/S2052252519016105)
Supplement: Supplementary file 1 [file m-07-00005-sup1.cif]

 
data_alpha
 
_audit_creation_method            'SHELXL-2018/3'
_shelx_SHELXL_version_number      '2018/3'
_chemical_name_systematic         ?
_chemical_name_common             alpha-glycine
_chemical_melting_point           ?
_chemical_formula_moiety          'C2 H5 N O2'
_chemical_formula_sum
 'C2 H5 N O2' 
_chemical_formula_weight          75.07

loop_
 _atom_type_symbol
 _atom_type_description
 _atom_type_scat_dispersion_real
 _atom_type_scat_dispersion_imag
 _atom_type_scat_source
 'C'  'C'   0.0000   0.0000
 'International Tables Vol C Tables 4.2.6.8 and 6.1.1.4'
 'N'  'N'   0.0000   0.0000
 'International Tables Vol C Tables 4.2.6.8 and 6.1.1.4'
 'O'  'O'   0.0000   0.0000
 'International Tables Vol C Tables 4.2.6.8 and 6.1.1.4'
 'H'  'H'   0.0000   0.0000
 'International Tables Vol C Tables 4.2.6.8 and 6.1.1.4'
 
_space_group_crystal_system       monoclinic
_space_group_IT_number            14
_space_group_name_H-M_alt         'P 21/n'
_space_group_name_Hall            '-P 2yn'
 
_shelx_space_group_comment
;
The symmetry employed for this shelxl refinement is uniquely defined
by the following loop, which should always be used as a source of
symmetry information in preference to the above space-group names.
They are only intended as comments.
;
 
loop_
 _space_group_symop_operation_xyz
 'x, y, z'
 '-x+1/2, y+1/2, -z+1/2'
 '-x, -y, -z'
 'x-1/2, -y-1/2, z-1/2'
 
_cell_length_a                    5.2230(10)
_cell_length_b                    12.435(3)
_cell_length_c                    5.5630(11)
_cell_angle_alpha                 90
_cell_angle_beta                  111.14(3)
_cell_angle_gamma                 90
_cell_volume                      336.99(13)
_cell_formula_units_Z             4
_cell_measurement_temperature     103(2)
_cell_measurement_reflns_used     ?
_cell_measurement_theta_min       ?
_cell_measurement_theta_max       ?
 
_exptl_crystal_description       lath       
_exptl_crystal_colour            colourless 
_exptl_crystal_density_meas       ?
_exptl_crystal_density_method     ?
_exptl_crystal_density_diffrn     1.480          
_exptl_crystal_F_000              53
_exptl_transmission_factor_min    ?
_exptl_transmission_factor_max    ?
_exptl_crystal_size_max           ?
_exptl_crystal_size_mid           ?
_exptl_crystal_size_min           ?
_exptl_absorpt_coefficient_mu     0.000
_shelx_estimated_absorpt_T_min    ?
_shelx_estimated_absorpt_T_max    ?
_exptl_absorpt_correction_type    ?
_exptl_absorpt_correction_T_min   ?
_exptl_absorpt_correction_T_max   ?
_exptl_absorpt_process_details    ?
_exptl_absorpt_special_details    ?
_diffrn_ambient_temperature       103(2)
_diffrn_radiation_wavelength      0.02508
_diffrn_radiation_type            electrons
_diffrn_source                    ?
_diffrn_measurement_device_type   
;
JEOL JEM-2100 LaB6 transmission electron microscope
;
_diffrn_measurement_method        'Phi scan'
_diffrn_detector_area_resol_mean  ?
_diffrn_reflns_number             5389
_diffrn_reflns_av_unetI/netI      0.2095
_diffrn_reflns_av_R_equivalents   0.3183
_diffrn_reflns_limit_h_min        -7
_diffrn_reflns_limit_h_max        7
_diffrn_reflns_limit_k_min        -14
_diffrn_reflns_limit_k_max        16
_diffrn_reflns_limit_l_min        -7
_diffrn_reflns_limit_l_max        7
_diffrn_reflns_theta_min          0.116
_diffrn_reflns_theta_max          1.022
_diffrn_reflns_theta_full         0.862
_diffrn_measured_fraction_theta_max   0.834
_diffrn_measured_fraction_theta_full  0.849
_diffrn_reflns_Laue_measured_fraction_max    0.834
_diffrn_reflns_Laue_measured_fraction_full   0.849
_diffrn_reflns_point_group_measured_fraction_max   0.834
_diffrn_reflns_point_group_measured_fraction_full  0.849
_reflns_number_total              850
_reflns_number_gt                 561
_reflns_threshold_expression      'I > 2\s(I)'
_reflns_Friedel_coverage          0.000
_reflns_Friedel_fraction_max      .
_reflns_Friedel_fraction_full     .
 
_reflns_special_details
;
 Reflections were merged by SHELXL according to the crystal
 class for the calculation of statistics and refinement.
 
 _reflns_Friedel_fraction is defined as the number of unique
 Friedel pairs measured divided by the number that would be
 possible theoretically, ignoring centric projections and
 systematic absences.
;
 
_computing_data_collection        ?
_computing_cell_refinement        REDp 
_computing_data_reduction         XDS  
_computing_structure_solution     'SHELXT 2018/2 (Sheldrick, 2018)'
_computing_structure_refinement 'SHELXL-2018/3 (Sheldrick, 2018)'
_computing_molecular_graphics     ?
_computing_publication_material   ?

_refine_special_details           
;

The structure was solved by dual space methods (Shelxt) and refined using 
the kinematic approximation in Shelxl.  Use of this approximation means
that data-fitting statistics (R-fractors etc) are much higher than is 
usual with X-ray or neutron data. 

H-atoms were loacted in a difference map but refined as variable metric 
rigid bodies. 

Checkcif output with comments:

020_ALERT_3_A The value of Rint is greater than 0.12 .........      0.318 Why ?

Data from several crystals were merged to produce a single data set for 
structure analysis. Variable extinction effects between crystals 
lead to high Rint values. 


029_ALERT_3_A _diffrn_measured_fraction_theta_full Low .......      0.849 Note
911_ALERT_3_B Missing # FCF Refl Between THmin & STh/L=  0.600         92 Why ?


Only rotation anout phi is avaialble and this has led to low completeness.


050_ALERT_1_A Absorption Coefficient mu Not Given ............     Please Do !

No action taken


082_ALERT_2_A High R1 Value ..................................       0.22 Why ?
084_ALERT_3_A High wR2 Value (i.e. > 0.25) ...................       0.52 Why ?
213_ALERT_2_A Atom O1              has ADP max/min Ratio .....        5.9 prolat


See note avove regarding data-fitting. Stats like these are normal when electron
diffraction data are fitted with a kinematic model. 


924_ALERT_1_A The Reported and Calculated Rho(min) Differ by .      12.70 eA-3
926_ALERT_1_A Reported and Calculated   R1 Differ by .........    -2.6084 Check
927_ALERT_1_A Reported and Calculated  wR2 Differ by .........   -21.1717 Check
928_ALERT_1_A Reported and Calculated    S value   Differ by .    -43.310
972_ALERT_2_A Check Calcd Residual Density  0.08A From      O1     -12.95 eA-3
972_ALERT_2_A Check Calcd Residual Density  0.09A From      O2     -10.93 eA-3
972_ALERT_2_A Check Calcd Residual Density  0.11A From      N1     -10.01 eA-3
972_ALERT_2_A Check Calcd Residual Density  0.06A From      C1      -8.85 eA-3
972_ALERT_2_A Check Calcd Residual Density  0.04A From      C2      -8.80 eA-3
925_ALERT_1_B The Reported and Calculated Rho(max) Differ by .       2.09 eA-3
975_ALERT_2_B Check Calcd Residual Density  0.59A From      N1       1.54 eA-3
971_ALERT_2_C Check Calcd Residual Density  0.62A From      O1       2.32 eA-3
971_ALERT_2_C Check Calcd Residual Density  0.65A From      O1       2.13 eA-3
971_ALERT_2_C Check Calcd Residual Density  0.70A From      C1       1.96 eA-3
971_ALERT_2_C Check Calcd Residual Density  0.77A From      N1       1.78 eA-3
971_ALERT_2_C Check Calcd Residual Density  1.32A From      C2       1.70 eA-3
971_ALERT_2_C Check Calcd Residual Density  0.57A From      C1       1.69 eA-3
971_ALERT_2_C Check Calcd Residual Density  0.59A From      N1       1.54 eA-3
976_ALERT_2_C Check Calcd Residual Density  1.00A From      N1      -1.25 eA-3
976_ALERT_2_C Check Calcd Residual Density  1.03A From      O1      -1.10 eA-3
976_ALERT_2_C Check Calcd Residual Density  1.04A From      O2      -1.06 eA-3
976_ALERT_2_C Check Calcd Residual Density  1.05A From      N1      -0.75 eA-3
 
We suspect that Checkcif is using X-ray scattering factors for these calculations. 
The figures quoted are from Shelxl.


353_ALERT_3_B Long    N-H (N0.87,N1.01A) N1     -   H1     ...       1.08 Ang.
353_ALERT_3_B Long    N-H (N0.87,N1.01A) N1     -   H2     ...       1.08 Ang.
353_ALERT_3_B Long    N-H (N0.87,N1.01A) N1     -   H3     ...       1.08 Ang.
213_ALERT_2_C Atom N1              has ADP max/min Ratio .....        3.8 prolat
309_ALERT_2_C Single Bonded Oxygen (C-O > 1.3 Ang) ...........         O1 Check
340_ALERT_3_C Low Bond Precision on  C-C Bonds ...............     0.0060 Ang.
351_ALERT_3_C Long    C-H (X0.96,N1.08A) C1     -   H4     ...       1.16 Ang.
351_ALERT_3_C Long    C-H (X0.96,N1.08A) C1     -   H5     ...       1.15 Ang.


Bond length distortions occur when the kinetatic model is used.  Some 
lengthening is expected because of strong H-bonding. In GLYCIN15 the NH 
range is 1.046 to 1.055 Ang.


761_ALERT_1_C CIF Contains no X-H Bonds ......................     Please Check
762_ALERT_1_C CIF Contains no X-Y-H or H-Y-H Angles ..........     Please Check
906_ALERT_3_C Large K value in the Analysis of Variance ......     27.935 Check
906_ALERT_3_C Large K value in the Analysis of Variance ......      4.504 Check
906_ALERT_3_C Large K value in the Analysis of Variance ......      3.524 Check
913_ALERT_3_C Missing # of Very Strong Reflections in FCF ....          3 Note
072_ALERT_2_G SHELXL First  Parameter in WGHT Unusually Large.       0.38 Why ?


See notes above. No action taken.

092_ALERT_4_G Check: Wavelength given is not Cu,Ga,Mo,Ag Ka ..     0.0251 Ang.

Correct.


171_ALERT_4_G The CIF-Embedded .res File Contains EADP Records          2 Why ?
760_ALERT_1_G CIF Contains no Torsion Angles .................          ? Info
860_ALERT_3_G Number of Least-Squares Restraints .............         24 Note
912_ALERT_4_G Missing # of FCF Reflections Above STh/L=  0.600         70 Note
981_ALERT_1_G No non-zero f" Anomalous Scattering Values Found     Please Check
986_ALERT_1_G No non-zero f' Anomalous Scattering Values Found     Please Check

No action taken.

;


_refine_ls_structure_factor_coef  Fsqd
_refine_ls_matrix_type            full
_refine_ls_weighting_scheme       calc
_refine_ls_weighting_details
'w=1/[\s^2^(Fo^2^)+(0.3805P)^2^+0.0200P] where P=(Fo^2^+2Fc^2^)/3'
_atom_sites_solution_primary      'dual space'
_atom_sites_solution_secondary    ?
_atom_sites_solution_hydrogens    difmap
_refine_ls_hydrogen_treatment     'idealised+riding'
_refine_ls_extinction_method      none
_refine_ls_extinction_coef        .
_refine_ls_number_reflns          850
_refine_ls_number_parameters      51
_refine_ls_number_restraints      24
_refine_ls_R_factor_all           0.2468
_refine_ls_R_factor_gt            0.2188
_refine_ls_wR_factor_ref          0.5176
_refine_ls_wR_factor_gt           0.4858
_refine_ls_goodness_of_fit_ref    1.058
_refine_ls_restrained_S_all       1.044
_refine_ls_shift/su_max           0.000
_refine_ls_shift/su_mean          0.000
 
loop_
 _atom_site_label
 _atom_site_type_symbol
 _atom_site_fract_x
 _atom_site_fract_y
 _atom_site_fract_z
 _atom_site_U_iso_or_equiv
 _atom_site_adp_type
 _atom_site_occupancy
 _atom_site_site_symmetry_order  
 _atom_site_calc_flag
 _atom_site_refinement_flags_posn
 _atom_site_refinement_flags_adp
 _atom_site_refinement_flags_occupancy
 _atom_site_disorder_assembly
 _atom_site_disorder_group
N1 N 0.7972(8) 0.4117(4) 0.2407(7) 0.0189(14) Uani 1 1 d . . . . .
H1 H 0.783(2) 0.3985(13) 0.044(3) 0.026(4) Uiso 1 1 calc R . . . .
H2 H 0.991(3) 0.3808(12) 0.371(3) 0.026(4) Uiso 1 1 calc R . . . .
H3 H 0.785(2) 0.4970(16) 0.273(4) 0.026(4) Uiso 1 1 calc R . . . .
C1 C 0.5643(10) 0.3544(5) 0.2867(8) 0.0179(15) Uani 1 1 d . . . . .
H4 H 0.5802(12) 0.263(4) 0.2559(15) 0.082(12) Uiso 1 1 calc R . . . .
H5 H 0.358(8) 0.3842(12) 0.140(6) 0.082(12) Uiso 1 1 calc R . . . .
C2 C 0.5715(10) 0.3752(5) 0.5667(7) 0.0161(14) Uani 1 1 d . . . . .
O1 O 0.8055(7) 0.4057(4) 0.7369(6) 0.0183(13) Uani 1 1 d . . . . .
O2 O 0.3487(9) 0.3603(5) 0.6068(7) 0.0240(14) Uani 1 1 d . . . . .
 
loop_
 _atom_site_aniso_label
 _atom_site_aniso_U_11
 _atom_site_aniso_U_22
 _atom_site_aniso_U_33
 _atom_site_aniso_U_23
 _atom_site_aniso_U_13
 _atom_site_aniso_U_12
N1 0.015(2) 0.039(4) 0.0049(18) 0.0001(14) 0.0059(14) -0.0053(19)
C1 0.017(2) 0.033(4) 0.0044(18) -0.0016(16) 0.0040(15) -0.005(2)
C2 0.014(2) 0.030(4) 0.0037(18) -0.0016(16) 0.0030(15) -0.002(2)
O1 0.0120(18) 0.041(3) 0.0050(16) -0.0043(13) 0.0068(13) -0.0049(16)
O2 0.018(2) 0.048(4) 0.0113(18) 0.0016(14) 0.0105(14) -0.0005(19)
 
_geom_special_details
;
 All esds (except the esd in the dihedral angle between two l.s. planes)
 are estimated using the full covariance matrix.  The cell esds are taken
 into account individually in the estimation of esds in distances, angles
 and torsion angles; correlations between esds in cell parameters are only
 used when they are defined by crystal symmetry.  An approximate (isotropic)
 treatment of cell esds is used for estimating esds involving l.s. planes.
;


loop_
 _geom_bond_atom_site_label_1
 _geom_bond_atom_site_label_2
 _geom_bond_distance
 _geom_bond_site_symmetry_2
 _geom_bond_publ_flag
N1 C1 1.509(6) . ?
C1 C2 1.566(6) . ?
C2 O2 1.275(6) . ?
C2 O1 1.304(6) . ?
 
loop_
 _geom_angle_atom_site_label_1
 _geom_angle_atom_site_label_2
 _geom_angle_atom_site_label_3
 _geom_angle
 _geom_angle_site_symmetry_1
 _geom_angle_site_symmetry_3
 _geom_angle_publ_flag
N1 C1 C2 111.1(4) . . ?
O2 C2 O1 126.2(4) . . ?
O2 C2 C1 117.0(4) . . ?
O1 C2 C1 116.8(4) . . ?
 
_refine_diff_density_max    0.229
_refine_diff_density_min   -0.251
_refine_diff_density_rms    0.084

_shelx_res_file
;
TITL alpha glycine P2(1)/n SOLVED SHELXT
    alpha.res
    created by SHELXL-2018/3 at 09:06:49 on 06-Aug-2019
CELL 0.02508 5.223 12.435 5.563 90 111.138 90
ZERR 4 0.001 0.0025 0.0011 0 0.03 0
LATT 1
SYMM 0.5-X,0.5+Y,0.5-Z
SFAC  C 0.731 36.995 1.195 11.297 0.456 2.814 0.125 0.346 0 0 0 0 0.77 12.011
SFAC  N 0.572 28.846 1.043 9.054 0.465 2.421 0.131 0.317 0 0 0 0 0.75 14.007
SFAC  O 0.455 23.78 0.917 7.622 0.472 2.144 0.138 0.296 0 0 0 0 0.73 15.999
SFAC  H 0.375 15.495 0.141 4.126 0.022 0.025 -0.101 46.884 0 0 0 0 0.32 1.008
UNIT 8 4 8 20
TEMP -170
RIGU 0.005
OMIT  -2   4   4
L.S. 20
RIGU 0.005
EADP H1 H2 H3
EADP H4 H5
BOND
ACTA
LIST 4
FMAP 2
PLAN 10
WGHT    0.380500    0.020000
FVAR       6.09733
N1    2    0.797195    0.411708    0.240661    11.00000    0.01494    0.03878 =
         0.00491    0.00011    0.00589   -0.00533
AFIX 138
H1    4    0.782766    0.398454    0.044030    11.00000    0.02615
H2    4    0.990866    0.380762    0.371464    11.00000    0.02615
H3    4    0.784868    0.496966    0.273471    11.00000    0.02615
AFIX   0
C1    1    0.564270    0.354413    0.286737    11.00000    0.01664    0.03286 =
         0.00444   -0.00163    0.00403   -0.00479
AFIX  24
H4    4    0.580245    0.263271    0.255929    11.00000    0.08236
H5    4    0.357915    0.384213    0.139915    11.00000    0.08236
AFIX   0
C2    1    0.571501    0.375162    0.566692    11.00000    0.01402    0.03042 =
         0.00368   -0.00160    0.00298   -0.00166
O1    3    0.805533    0.405747    0.736868    11.00000    0.01203    0.04108 =
         0.00496   -0.00427    0.00678   -0.00494
O2    3    0.348700    0.360314    0.606772    11.00000    0.01757    0.04758 =
         0.01126    0.00161    0.01052   -0.00048

HKLF 4


REM  alpha glycine P2(1)/n SOLVED SHELXT
REM wR2 = 0.517626, GooF = S = 1.05849, Restrained GooF = 1.04362 for all data
REM R1 = 0.218750 for 561 Fo > 4sig(Fo) and 0.246781 for all 850 data
REM 51 parameters refined using 24 restraints

END

WGHT      0.2000      0.0000

REM Highest difference peak  0.229,  deepest hole -0.251,  1-sigma level  0.084
Q1    1   0.6066  0.2975 -0.0497  11.00000  0.05    0.23
Q2    1   0.8168  0.5013  0.7530  11.00000  0.05    0.22
Q3    1   0.3092  0.2617  0.0527  11.00000  0.05    0.22
Q4    1   0.6004  0.2489  0.5751  11.00000  0.05    0.21
Q5    1   0.3728  0.2921 -0.0154  11.00000  0.05    0.21
Q6    1   0.3127  0.2423  0.5897  11.00000  0.05    0.21
Q7    1   0.5698  0.3030  0.0543  11.00000  0.05    0.21
Q8    1   0.9998  0.5057  0.4151  11.00000  0.05    0.21
Q9    1   0.7119  0.4379 -0.0355  11.00000  0.05    0.20
Q10   1   0.1898  0.2765  0.1375  11.00000  0.05    0.20
;
_shelx_res_checksum   42680

_shelx_hkl_file
;
   0  -1   0    4.10    4.70
   0   1   0    6.70    4.80
   0  -2   0  140.59   41.20
   0   2   0  141.09   41.10
   0  -3   0    1.90    8.50
   0   3   0   -3.40    7.60
   0  -4   0 6956.80 1957.30
   0   4   0 7081.39 1991.50
   0  -5   0   -5.80   19.20
   0   5   0    7.30   16.30
   0  -6   0  283.37  111.99
   0   6   0  198.48   78.29
   0  -7   0   -7.50   16.90
   0   7   0   -1.20   11.20
   0  -8   0 1697.53  632.44
   0   8   0  860.61  321.17
   0  -9   0   -2.40   18.30
   0   9   0   -2.30   11.00
   0 -10   0  157.58   66.49
   0  10   0  111.19   46.10
   0 -11   0   -1.00   14.30
   0  11   0    3.30   10.60
   0 -12   0  501.05  203.48
   0  12   0  397.56  159.38
   0 -13   0    1.70   16.50
   0  13   0    0.40   11.00
   0 -14   0   93.39   48.80
   0  14   0  113.39   50.49
   0  15   0    0.20    6.40
   0  16   0   35.50   20.30
   0  16   1    6.40    8.60
   0  15   1   51.49   25.00
   0 -14  -1   16.40   13.50
   0 -13  -1    2.20    6.90
   0 -12  -1   59.89   35.30
   0  11   1  360.76  144.49
   0 -11  -1  450.55  180.98
   0  10   1   35.00   16.90
   0 -10  -1   58.59   28.10
   0   9   1   67.09   29.00
   0  -9  -1   71.79   33.90
   0   8   1   26.20   13.60
   0  -8  -1   26.90   18.70
   0   7   1 1831.12  676.53
   0  -7  -1 1937.51  718.33
   0   6   1   51.59   21.70
   0  -6  -1   75.59   32.10
   0   5   1  818.42  304.87
   0   4   1   37.80   11.70
   0  -4  -1   50.49   15.50
   0  -3  -1  969.90  386.06
   0   2   1  472.95  188.28
   0  -2  -1  980.70  444.16
   0  -2  -1  564.64  224.88
   0   1   1 1777.42  500.75
   0   1   1 1875.21  399.46
   0   1   1 3473.65 1329.37
   0  -1  -1 1103.09  439.06
   0  -1  -1 1695.63  361.46
   0  -1  -1 2282.57 1033.50
   0  -1  -1 2135.59  601.44
   0   0   1   28.70   17.50
   0   0   1    2.90    6.10
   0   0  -1    4.10    2.30
   0   0  -1   -0.50    3.70
   0   0  -1   11.00    7.60
   0  -1   1 1360.66  384.76
   0   1  -1 1384.96  391.76
   0   1  -1 1267.37  504.25
   0   1  -1 1436.76  650.63
   0  -2   1 1074.39  305.37
   0  -2   1 1228.08  488.65
   0   2  -1 1044.30  296.17
   0   2  -1 1231.58  490.25
   0  -3   1 2606.64  736.63
   0   3  -1 2310.37  652.23
   0  -4   1   56.89   24.30
   0   4  -1   48.40   18.60
   0  -5   1  765.62  292.57
   0   5  -1  551.84  210.58
   0  -6   1   40.70   30.00
   0  -7   1 1715.43  642.34
   0  -8   1   20.40   24.90
   0   8  -1   19.50   17.70
   0  -9   1   59.39   37.00
   0   9  -1   57.89   31.30
   0 -10   1   21.60   22.30
   0  10  -1   28.10   19.10
   0 -11   1  238.18  106.69
   0  11  -1  333.27  135.99
   0 -12   1   26.40   31.10
   0  12  -1   62.39   37.10
   0 -13   1    7.60   21.10
   0  13  -1    3.40   10.50
   0 -14   1   21.90   26.20
   0  14  -1   22.10   17.00
   0  15  -1   79.69   35.80
   0  16  -1   11.90   11.70
   0  16   2   82.99   28.30
   0  15   2    2.10    4.90
   0  14   2   11.50    8.00
   0  13   2   21.60   15.30
   0 -13  -2   21.20   17.10
   0 -12  -2  456.65  209.88
   0  11   2   20.20   11.20
   0 -11  -2   16.10   10.80
   0  10   2  190.68   75.59
   0 -10  -2  134.19   56.39
   0   9   2   73.39   28.90
   0  -9  -2  104.89   40.90
   0   8   2   25.00   11.60
   0  -8  -2   17.00    9.80
   0   7   2  257.77   95.89
   0  -7  -2  190.98   72.49
   0  -6  -2  263.67   99.59
   0   4   2  186.98   64.39
   0  -4  -2  508.75  243.48
   0  -4  -2  257.87   88.69
   0   3   2 1324.27  632.74
   0   3   2  376.76   71.19
   0   3   2  875.61  299.97
   0   3   2 1648.64  613.24
   0  -3  -2  384.76   72.69
   0  -3  -2 2139.09  795.72
   0  -3  -2  974.30  333.97
   0  -3  -2 1554.94  743.03
   0   2   2  766.92  163.88
   0   2   2  925.11  356.66
   0   2   2  872.41  326.57
   0   2   2  765.32  304.77
   0   2   2  919.71  416.76
   0  -2  -2 1173.08  438.76
   0  -2  -2  664.73  141.99
   0  -2  -2  566.94  225.98
   0  -2  -2  772.72  350.26
   0  -2  -2  933.11  359.16
   0   1   2 1835.22  391.16
   0   1   2 1955.10  749.73
   0   1   2 2218.08 1004.70
   0   1   2 2141.09  851.91
   0   1   2 1594.24  451.25
   0  -1  -2 1280.77  363.66
   0  -1  -2 1918.91  409.06
   0  -1  -2 1855.71  738.53
   0  -1  -2 2336.27 1058.09
   0  -1  -2 1718.93  658.93
   0   0   2 2076.49  587.64
   0   0   2 1511.85  580.04
   0   0   2 4745.43 1887.91
   0   0  -2 4806.12 1023.90
   0   0  -2 1564.84  600.14
   0   0  -2 3972.10 1579.54
   0   0  -2 3161.38 1431.66
   0  -1   2 1015.60  290.87
   0   1  -2 1369.96  390.16
   0   1  -2 2624.84 1044.60
   0   1  -2 1892.11  857.01
   0  -2   2  623.74  282.97
   0  -2   2 1005.00  379.96
   0  -2   2  748.73  298.17
   0   2  -2  889.31  335.27
   0   2  -2  822.52  327.57
   0   2  -2  740.43  335.87
   0  -3   2 1683.13  632.14
   0  -3   2  879.71  420.56
   0   3  -2 1101.89  414.46
   0   3  -2  865.01  413.56
   0  -4   2  451.25  177.18
   0  -4   2  600.74  206.08
   0   4  -2  394.66  152.98
   0   4  -2  626.34  214.78
   0  -5   2  663.13  257.47
   0   5  -2  477.15  183.78
   0  -6   2  867.61  330.77
   0   6  -2  618.04  235.38
   0  -7   2  413.16  164.08
   0   7  -2  334.57  131.59
   0  -8   2   31.80   28.20
   0   8  -2   25.20   20.40
   0  -9   2  132.59   61.19
   0   9  -2   83.59   39.70
   0 -10   2  245.38  108.89
   0  10  -2  140.09   65.29
   0 -11   2   18.20   23.40
   0 -12   2  363.06  179.38
   0 -13   2   30.30   33.40
   0  13  -2    7.70   15.90
   0 -14   2    5.10   14.60
   0  14  -2    7.50   10.90
   0  15  -2    0.10    7.40
   0  16  -2   73.69   30.70
   0  16   3   39.80   13.80
   0  15   3    0.80    2.30
   0  14   3    9.10    6.80
   0 -14  -3    2.50    3.70
   0  13   3   24.70   10.90
   0 -13  -3   10.50    6.50
   0  12   3  104.99   42.30
   0 -12  -3   90.99   38.80
   0  11   3   16.50    9.70
   0 -11  -3    9.40    6.80
   0 -10  -3    7.40    8.10
   0  -9  -3   18.70    8.50
   0  -6  -3  455.65  204.08
   0   5   3   15.40   10.60
   0  -5  -3   10.80    7.60
   0  -5  -3   14.40    9.50
   0  -5  -3    5.50    4.00
   0   4   3  417.06  156.28
   0   4   3  140.89   27.80
   0   4   3   95.69   42.80
   0   4   3  138.59   52.79
   0  -4  -3  418.26  158.98
   0  -4  -3  101.99   45.30
   0   3   3  404.86   78.99
   0   3   3  645.54  243.18
   0   3   3  430.16  187.98
   0   3   3  360.16  135.89
   0   3   3  540.05  203.18
   0  -3  -3  660.83  248.28
   0  -3  -3  368.46   71.79
   0  -3  -3  280.27  105.99
   0  -3  -3  415.16  181.38
   0  -3  -3  659.23  248.08
   0   2   3 2766.12 1028.30
   0   2   3 2643.74  511.25
   0   2   3 2730.93 1010.10
   0   2   3 2529.35  951.30
   0   2   3 3710.13 1615.34
   0  -2  -3 2517.85  487.05
   0  -2  -3 1921.21  713.63
   0  -2  -3 3294.67 1434.46
   0  -2  -3 2394.76  889.61
   0   1   3  296.47  112.89
   0   1   3  339.07  131.89
   0   1   3  396.86   75.29
   0   1   3  339.07  116.69
   0   1   3  354.06  169.78
   0  -1  -3  403.56  193.48
   0  -1  -3  318.77   60.59
   0  -1  -3  257.57  102.49
   0  -1  -3  361.76  136.19
   0  -1  -3  377.76  129.89
   0   0   3   49.10   25.60
   0   0   3    6.00   14.30
   0   0   3    0.80    3.50
   0   0   3   23.20   16.80
   0   0  -3    7.50    2.70
   0   0  -3   16.20   14.50
   0   0  -3    0.90    3.80
   0   0  -3   20.50   12.50
   0  -1   3  525.65  251.87
   0  -1   3  383.16  131.59
   0   1  -3  216.58   89.39
   0   1  -3  471.95  226.18
   0   1  -3  470.75  161.78
   0  -2   3 2852.71 1242.18
   0  -2   3 1315.97  494.65
   0  -2   3 3713.23 1396.76
   0   2  -3 1543.15  575.24
   0   2  -3 2914.41 1096.09
   0   2  -3 2735.13 1190.98
   0  -3   3  460.45  201.28
   0  -3   3  692.53  265.67
   0  -3   3  343.17  129.49
   0   3  -3  477.45  183.48
   0   3  -3  369.06  139.29
   0   3  -3  422.46  184.58
   0  -4   3  182.18   80.39
   0  -4   3  704.63  270.27
   0  -4   3  426.26  160.78
   0   4  -3  443.26  171.08
   0   4  -3  435.56  164.38
   0   4  -3  152.78   67.29
   0  -5   3  144.69   68.29
   0  -5   3   24.40    9.10
   0   5  -3  114.79   52.69
   0   5  -3   21.90    8.30
   0  -6   3  849.72  331.07
   0  -6   3  840.72  277.17
   0   6  -3  670.73  259.67
   0   6  -3  878.11  289.47
   0  -7   3  599.84  229.38
   0  -7   3  192.08   66.29
   0   7  -3  413.16  157.78
   0  -8   3  186.98   83.29
   0   8  -3  124.99   55.49
   0  -9   3   51.69   36.30
   0   9  -3   41.60   27.20
   0 -10   3  195.88  104.49
   0  10  -3  105.19   60.29
   0 -11   3   26.30   32.40
   0  11  -3   19.10   21.20
   0 -12   3  420.86  175.88
   0  12  -3  206.08   91.79
   0 -13   3   19.60   21.70
   0  13  -3    7.10   11.90
   0 -14   3   23.60   22.80
   0 -14  -4    0.00    0.50
   0 -13  -4    0.50    1.20
   0 -12  -4   24.60   11.10
   0  11   4    0.40    3.30
   0 -11  -4    1.30    3.50
   0   8   4   18.00    8.60
   0  -8  -4   51.89   28.00
   0  -8  -4   23.90   10.70
   0   7   4    2.00    9.20
   0   7   4    5.20    4.10
   0  -7  -4   13.00    8.40
   0  -7  -4   -2.60    7.80
   0   6   4  384.16  194.48
   0   6   4  782.32  304.57
   0   6   4  284.97  109.29
   0  -6  -4 1333.57  518.35
   0  -6  -4  180.08   39.90
   0  -6  -4  344.17  131.89
   0  -6  -4  557.94  281.17
   0   5   4  863.11  400.06
   0   5   4  718.73  260.97
   0   5   4  239.68  112.29
   0   5   4  439.36  150.58
   0  -5  -4  335.27   73.39
   0  -5  -4  653.53  239.78
   0  -5  -4  443.56  151.88
   0  -5  -4  333.67  155.48
   0  -5  -4  676.83  315.57
   0   4   4  151.68   71.89
   0   4   4  172.18   68.49
   0   4   4  142.39   49.40
   0  -4  -4  177.58   69.59
   0  -4  -4   86.29   19.70
   0  -4  -4  121.39   51.59
   0  -4  -4  120.19   41.90
   0  -4  -4  149.09   70.39
   0   3   4  154.08   60.19
   0   3   4  163.28   64.09
   0   3   4  103.29   23.50
   0   3   4   89.59   31.50
   0   3   4  217.28  101.89
   0  -3  -4  245.18   95.49
   0  -3  -4  124.39   28.10
   0  -3  -4  163.18   76.69
   0  -3  -4  153.08   60.69
   0  -3  -4   98.49   34.50
   0   2   4  247.78   95.29
   0   2   4  332.07  122.79
   0   2   4  519.95   95.99
   0   2   4  175.98   58.49
   0   2   4  363.36  163.08
   0  -2  -4  269.47  105.29
   0  -2  -4  576.14  105.89
   0  -2  -4  425.36  190.68
   0  -2  -4  233.78   89.39
   0  -2  -4  153.08   51.09
   0   1   4  569.14  221.58
   0   1   4  383.46  152.68
   0   1   4  619.64  123.59
   0   1   4  443.86  146.49
   0   1   4  724.73  324.37
   0  -1  -4  245.58  102.99
   0  -1  -4  614.84  122.59
   0  -1  -4 1120.09  500.45
   0  -1  -4  612.94  237.88
   0  -1  -4  425.66  140.59
   0   0   4 1024.80  458.25
   0   0   4  506.55  197.78
   0   0   4  719.03  237.18
   0   0   4  574.54  225.28
   0   0  -4  645.84  128.59
   0   0  -4  355.36  145.49
   0   0  -4  618.64  204.18
   0   0  -4 1461.95  653.13
   0   0  -4  486.65  190.08
   0  -1   4  989.70  442.56
   0   1  -4   55.49   26.50
   0   1  -4  271.47  114.09
   0   1  -4  657.03  216.78
   0   1  -4  761.22  340.37
   0  -2   4  170.28   77.19
   0  -2   4  103.99   54.09
   0  -2   4  302.07  100.29
   0   2  -4  160.88   70.29
   0   2  -4  280.17   92.99
   0   2  -4  126.19   57.39
   0  -3   4   85.79   41.50
   0  -3   4  736.23  276.77
   0  -3   4   71.39   25.10
   0   3  -4 1056.79  387.66
   0   3  -4   78.99   27.80
   0   3  -4  121.49   57.59
   0  -4   4  150.28   71.09
   0  -4   4  179.48   78.59
   0  -4   4  110.49   38.30
   0   4  -4  160.48   67.59
   0   4  -4  101.99   35.50
   0   4  -4  103.19   49.20
   0  -5   4  597.94  278.37
   0  -5   4  559.24  213.08
   0  -5   4  880.11  300.57
   0   5  -4  394.66  151.28
   0   5  -4  770.12  263.17
   0   5  -4  429.46  200.18
   0  -6   4  541.65  223.18
   0  -6   4  443.56  224.18
   0   6  -4  344.47  143.89
   0   6  -4  966.00  368.76
   0   6  -4  448.06  226.18
   0  -7   4  187.58   88.39
   0  -7   4    6.70    5.00
   0   7  -4  101.19   49.99
   0   7  -4   12.30    6.30
   0  -8   4   89.19   61.19
   0  -8   4   84.29   33.70
   0   8  -4   65.59   42.00
   0   8  -4   91.89   36.40
   0  -9   4  695.33  328.17
   0  -9   4  410.36  146.89
   0   9  -4  461.75  219.18
   0   9  -4  439.36  157.08
   0 -10   4  260.37  137.89
   0  10  -4  169.58   91.09
   0 -11   4    9.20   22.10
   0  11  -4    3.90    9.10
   0 -12   4  173.28   79.19
   0  12  -4   97.79   45.90
   0 -13   4   66.19   42.00
   0  13  -4   28.90   21.70
   0 -14   4    7.50   13.20
   0  14  -4    2.70    5.40
   0  13   5    0.50    2.20
   0 -13  -5    3.30    3.20
   0  12   5    1.70    2.70
   0 -12  -5    8.50    4.70
   0  11   5    2.00    3.10
   0 -11  -5    4.50    5.00
   0  10   5    4.20    3.90
   0 -10  -5    9.50    7.60
   0 -10  -5    9.10    6.00
   0   9   5   -0.90    6.30
   0   9   5    2.80    3.30
   0  -9  -5    3.90    3.70
   0  -9  -5    1.40    5.80
   0  -9  -5    2.30    3.90
   0   8   5    8.50    9.80
   0   8   5    3.50    3.80
   0  -8  -5   10.60    7.60
   0  -8  -5    2.70    1.80
   0  -8  -5    5.70    4.80
   0  -8  -5    6.50    7.00
   0   7   5    6.90   17.20
   0   7   5   83.29   41.10
   0   7   5    3.30    8.30
   0   7   5    5.60    3.70
   0  -7  -5    6.70    7.50
   0  -7  -5    7.30    4.80
   0   6   5    7.00    9.10
   0   6   5   53.89   33.10
   0   6   5   24.00    9.80
   0  -6  -5   14.70   22.00
   0  -6  -5   19.40    5.10
   0  -6  -5   22.50    9.50
   0  -6  -5   20.00   13.10
   0   5   5   46.60   26.70
   0   5   5   64.99   33.30
   0   5   5   77.39   30.90
   0  -5  -5   54.39   32.10
   0  -5  -5   46.90    9.10
   0  -5  -5   35.30   24.90
   0  -5  -5   63.79   25.90
   0  -5  -5   53.39   29.10
   0   4   5   10.60    9.30
   0   4   5   55.39   31.40
   0   4   5    5.00    2.20
   0   4   5    3.80    4.10
   0   4   5   58.49   31.80
   0  -4  -5   12.20    9.70
   0  -4  -5    5.20    2.20
   0  -4  -5  185.78   92.39
   0  -4  -5   18.40   11.00
   0  -4  -5    4.80    4.40
   0   3   5   47.40   20.20
   0   3   5  177.68   86.89
   0   3   5   41.90    8.30
   0   3   5   66.79   35.60
   0  -3  -5   26.60    5.70
   0  -3  -5  130.39   69.59
   0  -3  -5   32.20   13.80
   0  -3  -5   55.29   29.20
   0   2   5   60.79   36.60
   0   2   5   27.50    6.00
   0   2   5   32.70   15.30
   0   2   5   20.30    9.20
   0  -2  -5   49.70   20.30
   0  -2  -5   20.10    4.70
   0  -2  -5   23.40   10.70
   0  -2  -5   21.20   19.40
   0   1   5   10.50    9.50
   0   1   5   19.00   18.70
   0   1   5   14.10    4.60
   0   1   5   12.40    6.10
   0   1   5   66.09   35.20
   0  -1  -5  118.69   60.89
   0  -1  -5   15.80    5.00
   0  -1  -5   10.10    9.50
   0  -1  -5    7.00    4.80
   0   0   5    8.30    9.40
   0   0   5    3.40   12.70
   0   0   5    1.00    2.40
   0   0   5   -0.20    3.10
   0   0   5    7.10    9.20
   0   0  -5    0.80    6.20
   0   0  -5    1.00    1.90
   0   0  -5    8.20    8.70
   0   0  -5    3.20    9.80
   0   0  -5    0.70    3.80
   0  -1   5    8.80    9.20
   0  -1   5   34.50   26.50
   0  -1   5   19.50    9.10
   0  -1   5   15.20   11.50
   0   1  -5   82.19   44.80
   0   1  -5   20.80   13.20
   0   1  -5    4.20    8.40
   0  -2   5   32.50   20.30
   0  -2   5   61.89   25.10
   0   2  -5   30.10   26.20
   0   2  -5   24.20   15.30
   0   2  -5   52.99   21.60
   0  -3   5   26.10   17.40
   0  -3   5   67.39   49.50
   0  -3   5   59.69   24.30
   0   3  -5  105.49   59.29
   0   3  -5   64.79   26.30
   0   3  -5   49.50   27.10
   0  -4   5    3.30    8.40
   0  -4   5  361.46  179.08
   0  -4   5    6.20    4.00
   0   4  -5  253.17  125.09
   0   4  -5    6.10    3.80
   0   4  -5   15.20   11.00
   0  -5   5   36.60   22.00
   0  -5   5   60.59   48.70
   0  -5   5   32.30   13.40
   0   5  -5   37.30   29.50
   0   5  -5   31.60   13.10
   0   5  -5   36.20   20.50
   0  -6   5   39.80   23.80
   0  -6   5  137.79   81.39
   0  -6   5   42.60   16.10
   0   6  -5  133.39   72.49
   0   6  -5   34.50   13.20
   0   6  -5   22.20   14.10
   0  -7   5   11.60   10.60
   0  -7   5  380.96  189.38
   0  -7   5   28.10   11.30
   0   7  -5  193.18  100.59
   0   7  -5   32.10   12.70
   0   7  -5    6.60    7.20
   0  -8   5  144.69   72.29
   0  -8   5    7.40    7.50
   0   8  -5  117.09   55.69
   0  -9   5   29.10   25.40
   0  -9   5   59.29   25.20
   0   9  -5    9.60   11.00
   0 -10   5   51.99   36.80
   0 -10   5   33.00   15.90
   0  10  -5   28.00   19.90
   0  10  -5   36.40   17.00
   0 -11   5   72.89   44.80
   0 -11   5   26.50   13.20
   0  11  -5   44.20   27.00
   0  11  -5   20.30   10.40
   0 -12   5  179.28   66.89
   0 -12   5   26.20   11.00
   0  12  -5   78.69   32.50
   0  13  -5   12.70   10.70
   0  10   6    6.90    8.30
   0  10   6    6.70    4.00
   0 -10  -6   14.80    6.90
   0 -10  -6   17.20   10.90
   0 -10  -6   17.20    7.90
   0   9   6   34.50   19.50
   0   9   6   20.50    8.80
   0  -9  -6  103.79   34.30
   0  -9  -6   68.39   33.30
   0  -9  -6   40.40   15.70
   0   8   6   22.00    6.50
   0   8   6    9.80    9.10
   0   8   6   16.70    7.40
   0  -8  -6   46.30   17.80
   0  -8  -6   13.00    9.10
   0   7   6    5.80    7.20
   0   7   6   52.09   32.00
   0   7   6   18.40    9.60
   0  -7  -6  177.28   73.59
   0  -7  -6   23.20   11.90
   0  -7  -6   15.50    9.80
   0   6   6   77.79   33.70
   0   6   6   43.70   21.60
   0   6   6   30.20   14.70
   0  -6  -6   50.19   25.60
   0  -6  -6   48.10   22.50
   0   5   6   94.69   41.20
   0   5   6  116.39   44.60
   0   5   6   71.09   30.10
   0   5   6   70.99   15.20
   0  -5  -6  250.17   97.19
   0  -5  -6   88.49   36.80
   0  -5  -6  119.59   50.69
   0   4   6  309.97   61.59
   0   4   6  318.07  121.19
   0   4   6  192.58   78.39
   0   4   6  575.84  239.68
   0  -4  -6  170.68   70.79
   0  -4  -6  415.16  172.68
   0   3   6   64.29   30.80
   0   3   6   35.40   18.90
   0   3   6   61.59   25.70
   0   3   6   31.40    7.50
   0  -3  -6   73.59   37.70
   0  -3  -6   26.10   16.40
   0  -3  -6   46.00   19.60
   0  -3  -6   64.09   29.90
   0   2   6   24.00   14.30
   0   2   6   34.30   17.80
   0  -2  -6   56.19   33.00
   0  -2  -6   28.10   15.70
   0  -2  -6   43.10   20.80
   0   1   6   11.60    8.90
   0   1   6  415.76  155.68
   0   1   6    7.70    4.90
   0  -1  -6  407.16  152.88
   0  -1  -6    7.40    3.10
   0  -1  -6    7.70    5.40
   0  -1  -6   33.90   16.90
   0   0   6 1065.39  477.15
   0   0   6  942.71  183.68
   0   0   6  898.91  355.36
   0   0  -6  704.33  137.49
   0   0  -6  290.37  123.39
   0   0  -6  609.04  240.88
   0   0  -6 1586.64  709.43
   0  -1   6    7.90    8.20
   0  -1   6    4.90    8.10
   0  -1   6   15.50    8.30
   0  -1   6    0.70    1.10
   0   1  -6   11.60    7.30
   0   1  -6   10.20    7.60
   0  -2   6   26.20   14.70
   0  -2   6   26.90   12.40
   0   2  -6  101.49   49.90
   0   2  -6   19.00   10.90
   0   2  -6   32.70   14.50
   0  -3   6    9.70    9.00
   0  -3   6   31.60   14.30
   0   3  -6   47.80   27.80
   0   3  -6    9.30    7.40
   0   3  -6   46.20   19.80
   0  -4   6  244.68  103.09
   0   4  -6  147.89   62.29
   0   4  -6  278.37  116.39
   0  -5   6   78.19   34.60
   0   5  -6   62.39   31.50
   0   5  -6   99.79   42.60
   0   5  -6   51.09   21.50
   0  -6   6   49.60   23.70
   0  -6   6   40.40   18.50
   0   6  -6   20.00   15.60
   0   6  -6   40.20   18.90
   0   6  -6   40.70   18.60
   0  -7   6   50.59   24.50
   0   7  -6   21.80   16.70
   0   7  -6   35.10   17.20
   0   7  -6   36.20   16.90
   0  -8   6   30.10   17.90
   0  -8   6   54.29   20.40
   0   8  -6   35.50   18.10
   0   8  -6   34.70   18.30
   0   8  -6   62.69   23.30
   0  -9   6   52.09   26.90
   0  -9   6  139.19   50.99
   0   9  -6   65.49   27.50
   0   9  -6  120.19   44.10
   0 -10   6    8.70    7.60
   0 -10   6   20.90    8.90
   0  10  -6    9.30    8.20
   0   5   7   17.00    5.50
   0   5   7   32.80   17.30
   0   5   7   13.50    6.40
   0  -5  -7   20.80   12.90
   0   4   7    2.60    2.20
   0   4   7   96.29   44.60
   0  -4  -7    2.90    4.10
   0   3   7   55.79   13.80
   0   3   7  150.18   68.29
   0   3   7   35.70   13.80
   0  -3  -7   66.89   31.00
   0  -3  -7   87.09   33.00
   0   2   7   17.90   11.30
   0   2   7   34.10   10.30
   0  -2  -7   23.80   13.50
   0  -2  -7   13.40    6.50
   0   1   7   81.59   39.70
   0   1   7   82.59   22.40
   0   1   7   48.50   18.40
   0  -1  -7   13.60   10.70
   0  -1  -7   28.20   11.40
   0  -1  -7   89.59   43.20
   0   0   7    8.00    8.50
   0   0   7    0.40    2.30
   0   0   7    0.50    2.40
   0   0  -7   -0.50    3.20
   0   0  -7   -0.30    2.20
   0  -1   7   83.59   40.90
   0  -1   7   13.90    5.10
   0  -1   7   73.79   27.60
   0   1  -7   80.89   30.20
   0  -2   7   38.90   20.80
   0  -2   7   18.80    8.20
   0   2  -7    5.90    7.00
   0  -3   7  230.18  104.19
   0  -3   7  101.79   37.00
   0   3  -7   24.60   12.70
   0  -4   7    4.40    6.80
   0  -4   7    9.00    4.80
   0   4  -7   18.10   11.10
   0  -5   7   13.80   10.50
   0  -5   7   15.70    7.20
   0   5  -7    1.40    4.00
  -1   8  -6   24.80   13.10
   1  -8   6   36.50   19.80
   1  -8   6   63.09   23.10
  -1   7  -6   11.10    8.10
   1  -7   6   27.40   15.50
   1  -7   6   10.30    4.90
  -1   6  -6   22.90   12.90
   1  -6   6   18.10   12.20
   1  -6   6   33.80   12.90
  -1   5  -6   21.60   12.80
   1  -5   6   34.10   18.90
   1  -5   6   39.40   18.20
   1  -4   6   31.60   17.10
   1  -4   6   64.99   29.60
  -1   3  -6  222.48   93.89
   1  -3   6   98.99   44.80
   1  -3   6  566.54  245.48
  -1   2  -6  383.46  156.28
   1  -2   6  509.35  217.08
   1  -2   6  348.97  151.58
   1  -1   6  210.78   88.99
   1  -1   6  114.89   47.30
  -1   0  -6    0.30    3.90
   1   0   6  118.19   50.89
  -1  -1  -6   24.50   16.00
  -1  -1  -6  132.19   55.49
   1   1   6   65.19   27.00
   1   1   6   27.90   14.30
   1   1   6  117.79   50.69
  -1  -2  -6  472.95  189.78
  -1  -2  -6  279.27   99.69
   1   2   6  302.87   60.99
   1   2   6  241.68   85.99
   1   2   6  267.47  116.79
   1   2   6  664.33  282.37
   1   3   6  306.47  121.59
   1   3   6  324.67  138.99
   1   3   6   37.80   17.70
   1   4   6   90.39   40.10
   1   4   6   44.50   10.00
   1   4   6   37.90   17.70
   1   4   6   97.29   43.30
   1   5   6   69.09   31.60
   1   5   6   41.50    9.20
   1   5   6   41.50   19.50
   1   5   6   56.19   26.30
   1   6   6   28.10   16.30
   1   6   6   25.90    7.30
   1   6   6   43.90   16.80
   1   6   6   57.79   29.20
   1   7   6    7.40    3.10
   1   7   6    2.50    6.40
   1   7   6   11.80    5.60
   1   8   6    5.70    8.00
   1   8   6   18.40    7.80
  -1  11  -5   -0.10    1.10
   1 -11   5    0.80    7.60
   1 -11   5    3.50    3.20
  -1  10  -5    1.10    2.90
   1 -10   5    2.70    8.70
  -1   9  -5    2.80    5.70
   1  -9   5   20.50   21.40
   1  -9   5   25.90   12.70
  -1   8  -5   15.70   12.30
  -1   8  -5   44.60   19.20
   1  -8   5   51.79   22.00
   1  -8   5   11.20    9.30
  -1   7  -5    6.00    5.50
  -1   7  -5   13.20   11.90
  -1   7  -5   17.70    8.50
   1  -7   5   19.30   19.60
   1  -7   5   11.70    6.30
   1  -7   5    7.10    9.20
  -1   6  -5    2.00    5.50
  -1   6  -5    0.10    4.80
  -1   6  -5    4.80    4.00
   1  -6   5   38.80   29.90
   1  -6   5   10.50    9.20
  -1   5  -5   44.30   21.20
  -1   5  -5   24.60   10.80
   1  -5   5  185.28   85.49
   1  -5   5   36.70   18.90
   1  -5   5   35.40   14.90
  -1   4  -5   26.60   15.30
  -1   4  -5   46.30   32.40
   1  -4   5   78.39   50.69
   1  -4   5   25.00    9.80
   1  -4   5   20.40   14.20
  -1   3  -5   49.99   26.60
  -1   3  -5   68.99   41.30
  -1   3  -5   74.89   27.70
   1  -3   5  131.59   74.19
   1  -3   5   70.29   26.00
   1  -3   5   27.20   17.40
  -1   2  -5    6.20    8.00
  -1   2  -5   83.49   49.80
  -1   2  -5    5.30    3.60
   1  -2   5  192.88   99.89
   1  -2   5    4.00    3.00
   1  -2   5   13.50   12.40
  -1   1  -5  148.19   74.09
   1  -1   5   80.29   49.30
   1  -1   5  114.29   58.39
   1  -1   5   80.19   29.50
  -1   0  -5   11.70   16.00
  -1   0  -5   23.10   16.40
  -1   0  -5   32.50   12.90
  -1   0  -5   62.79   32.50
   1   0   5   34.40   20.60
  -1  -1  -5  266.07  131.79
  -1  -1  -5   69.49   16.30
  -1  -1  -5   53.59   20.00
  -1  -1  -5   31.00   18.90
   1   1   5   73.99   17.20
   1   1   5   23.50   14.60
   1   1   5   58.29   21.60
   1   1   5  142.19   71.99
  -1  -2  -5   33.30   18.00
  -1  -2  -5    2.40    1.80
  -1  -2  -5    1.10    3.30
  -1  -2  -5   36.70   20.70
   1   2   5    2.90    2.00
   1   2   5   38.80   20.70
   1   2   5    1.40    2.30
   1   2   5   10.90    9.90
  -1  -3  -5   55.09   29.40
  -1  -3  -5  134.39   67.19
  -1  -3  -5   41.50   15.80
   1   3   5   71.29   33.80
   1   3   5  197.28   98.89
  -1  -4  -5   29.20    7.70
  -1  -4  -5   36.80   20.30
  -1  -4  -5   40.10   21.60
  -1  -4  -5   28.50   11.50
   1   4   5   23.50    6.20
   1   4   5   48.70   24.10
   1   4   5   21.30    8.90
   1   4   5   43.10   24.20
  -1  -5  -5   28.10   19.90
   1   5   5   39.90    8.40
   1   5   5   68.09   33.60
   1   5   5   44.30   18.70
  -1  -6  -5    3.10    5.50
  -1  -6  -5   -3.20   10.50
  -1  -6  -5    0.40    3.80
   1   6   5   -7.10   13.30
   1   6   5    1.30    1.40
   1   6   5   -0.10    2.50
   1   6   5   -2.30    6.50
  -1  -7  -5    5.20    5.90
  -1  -7  -5    5.60    4.90
   1   7   5   -1.10    7.20
   1   7   5    3.20    3.20
  -1  -8  -5   29.00   14.10
  -1  -8  -5    7.20    5.00
   1   8   5   43.70   21.60
   1   8   5    8.00    4.70
  -1  -9  -5    1.80    6.40
  -1  -9  -5    3.70    4.70
   1   9   5   -0.70    7.40
   1   9   5    3.30    3.40
  -1 -10  -5    3.10    6.10
   1  10   5    2.90    2.80
   1  11   5    0.40    2.10
  -1  14  -4    1.00    3.90
  -1  13  -4   12.70    9.70
   1 -13   4   12.10   13.60
  -1  12  -4    3.40    6.80
   1 -12   4   22.70   22.70
  -1  11  -4    0.00    1.90
   1 -11   4    9.80   15.90
  -1  10  -4    3.20    6.50
   1 -10   4   19.30   22.00
  -1   9  -4   21.10   17.40
  -1   9  -4   34.40   14.80
   1  -9   4   28.80   12.80
  -1   8  -4   18.00   18.20
  -1   8  -4   42.60   16.20
   1  -8   4   60.99   45.20
  -1   7  -4    5.90   11.40
  -1   7  -4   29.30   12.50
   1  -7   4   28.30   30.60
   1  -7   4   35.60   14.80
   1  -7   4   14.90   13.10
  -1   6  -4  533.95  267.77
  -1   6  -4  639.14  296.07
   1  -6   4 1571.94  713.93
   1  -6   4  948.41  365.86
   1  -6   4  687.33  345.17
  -1   5  -4   30.00   17.50
  -1   5  -4   78.19   40.70
  -1   5  -4   44.80   18.00
   1  -5   4   93.59   50.49
   1  -5   4   50.49   20.10
   1  -5   4   70.09   38.10
  -1   4  -4  130.19   66.49
  -1   4  -4  125.19   57.89
  -1   4  -4   95.39   37.00
   1  -4   4  163.78   76.99
   1  -4   4  124.69   48.10
   1  -4   4  102.29   53.29
  -1   3  -4   26.70   16.50
  -1   3  -4   13.80   17.30
  -1   3  -4   11.10    5.50
   1  -3   4   24.20   23.30
   1  -3   4   11.70    6.20
   1  -3   4   58.59   32.80
  -1   2  -4 3579.04 1291.37
  -1   2  -4 3563.04 1650.23
   1  -2   4 3652.53 1321.37
   1  -2   4 3662.13 1249.47
   1  -2   4 5189.68 2404.36
  -1   1  -4  129.99   61.59
  -1   1  -4   60.09   21.40
   1  -1   4  109.49   53.19
   1  -1   4   68.19   24.20
  -1   0  -4   36.10   21.90
  -1   0  -4  418.96  194.88
  -1   0  -4    0.80    3.80
   1   0   4  264.27  123.69
  -1  -1  -4   84.79   40.50
  -1  -1  -4   46.60   11.60
  -1  -1  -4   46.90   16.90
  -1  -1  -4   59.19   32.70
   1   1   4   63.99   14.90
   1   1   4   33.50   21.10
   1   1   4   42.90   15.40
   1   1   4   66.89   33.20
  -1  -2  -4 2789.72 1267.67
  -1  -2  -4 3454.45  750.32
  -1  -2  -4 3620.64 1677.73
  -1  -2  -4 2287.37  780.32
   1   2   4 2312.37 1050.69
   1   2   4 4831.72 2237.58
   1   2   4 2865.51  977.50
  -1  -3  -4   14.50    4.60
  -1  -3  -4  190.58   90.09
  -1  -3  -4   49.99   27.20
  -1  -3  -4    7.10    5.20
   1   3   4   11.00    3.70
   1   3   4  234.78  109.49
   1   3   4   13.50    6.90
   1   3   4   95.79   50.09
  -1  -4  -4  102.19   52.69
  -1  -4  -4   71.09   42.70
  -1  -4  -4   74.19   29.30
   1   4   4  128.49   65.39
   1   4   4   57.39   13.00
   1   4   4   85.39   44.90
   1   4   4   67.29   26.60
  -1  -5  -4   21.50   13.60
  -1  -5  -4   21.20    9.60
   1   5   4   19.70   14.10
  -1  -6  -4  864.41  432.66
  -1  -6  -4  440.36  170.28
   1   6   4  962.80  482.25
   1   6   4  487.05  188.08
  -1  -7  -4    3.10    9.00
   1   7   4   10.80   11.60
   1   7   4    3.80    3.60
  -1  -8  -4   39.50   21.40
   1   9   4    2.70    3.30
  -1 -10  -4    6.70    4.70
   1  10   4    2.30    3.30
  -1 -11  -4    0.70    2.80
  -1 -12  -4   10.10    6.10
  -1  15  -3    0.50    2.60
  -1  14  -3    3.90    5.80
   1 -14   3   20.20   17.80
  -1  13  -3   47.90   28.60
   1 -13   3  106.79   55.69
  -1  12  -3    2.70    7.00
   1 -12   3   44.10   31.30
  -1  11  -3    6.10   11.10
   1 -11   3   30.50   31.40
  -1  10  -3    9.50   13.60
  -1   9  -3  226.48  113.29
   1  -9   3  669.83  314.27
   1  -8   3   14.90   20.40
  -1   7  -3   94.79   44.60
  -1   7  -3   87.79   30.70
   1  -7   3  151.78   67.29
   1  -7   3  116.49   40.40
  -1   6  -3   63.39   31.40
  -1   6  -3   81.39   28.60
   1  -6   3  101.79   49.90
   1  -6   3   89.19   31.40
  -1   5  -3  512.55  229.58
  -1   5  -3 1244.38  473.95
  -1   5  -3 1161.88  382.86
   1  -5   3 1835.52  697.63
   1  -5   3 1103.49  363.66
   1  -5   3  629.54  281.97
  -1   4  -3   13.50    8.80
  -1   4  -3   52.29   30.50
  -1   4  -3   30.80   10.90
   1  -4   3   63.49   37.40
   1  -4   3   30.40   10.70
   1  -4   3   12.50   10.40
  -1   3  -3  294.97  132.29
  -1   3  -3  385.06  151.88
  -1   3  -3  215.78   71.39
   1  -3   3  227.58   75.29
  -1   2  -3   13.20    8.30
  -1   2  -3   18.90    8.60
   1  -2   3   25.30   10.90
  -1   1  -3 1301.87  566.94
  -1   1  -3 1687.23  634.64
  -1   0  -3   45.10    9.40
  -1   0  -3   78.09   34.70
  -1   0  -3  202.78   76.99
   1   0   3   42.60    8.90
  -1  -1  -3  890.61  343.17
  -1  -1  -3 1463.55  283.37
  -1  -1  -3 1494.85  650.93
   1   1   3 1568.04  303.57
   1   1   3 2098.89  913.91
   1   1   3  606.84  234.68
  -1  -2  -3   47.00   21.40
  -1  -2  -3   10.50    3.00
  -1  -2  -3   28.60   13.80
   1   2   3    4.10    3.60
   1   2   3   10.00    3.00
   1   2   3   25.00   12.60
   1   2   3   44.70   21.20
  -1  -3  -3  346.37  155.28
  -1  -3  -3  202.58   40.50
  -1  -3  -3  333.97  110.39
   1   3   3  187.28   37.50
   1   3   3  433.66  143.19
   1   3   3  315.27  141.49
  -1  -4  -3    2.20    6.00
   1   4   3    3.30    7.30
   1   4   3    8.20    4.20
  -1  -5  -3  516.45  170.38
  -1  -6  -3   64.99   31.70
  -1  -6  -3   16.30    7.10
   1   6   3   33.40   12.50
  -1  -7  -3   40.80   14.70
   1   7   3   29.90   11.00
  -1  -8  -3   17.80    8.00
   1   8   3    6.00    4.00
  -1  16  -2    3.20    5.40
  -1  15  -2   -0.50    4.50
  -1  14  -2  125.29   54.19
   1 -14   2  279.67  114.19
  -1  13  -2    0.60    7.30
   1 -13   2   63.29   39.00
  -1  12  -2   10.00   13.50
   1 -12   2   43.00   36.70
  -1  11  -2    4.50   10.60
   1  -9   2   66.99   37.20
  -1   8  -2  510.35  191.38
   1  -8   2  778.42  290.27
  -1   7  -2  152.58   64.99
   1  -7   2  279.97  117.69
  -1   6  -2  102.09   46.50
   1  -6   2  133.69   61.79
  -1   5  -2  275.47  108.99
  -1   3  -2   99.19   48.30
  -1   3  -2  256.77   88.29
   1  -3   2  114.99   56.19
   1  -3   2  214.38   73.69
  -1   2  -2  482.55  231.08
  -1   2  -2  311.47  106.89
   1  -2   2  448.06  214.58
   1  -2   2  266.47   91.49
  -1   1  -2  763.12  364.96
  -1   1  -2  678.13  232.48
   1  -1   2  709.13  339.07
   1  -1   2  572.94  196.48
  -1   0  -2  207.18   99.49
  -1   0  -2   -0.10    3.70
   1   0   2   17.70    4.00
   1   0   2  153.58   74.19
   1   0   2    2.10    3.60
  -1  -1  -2  461.75  137.19
  -1  -1  -2  388.86   73.39
  -1  -1  -2  830.52  397.26
  -1  -1  -2  729.53  250.07
   1   1   2  883.91  422.76
   1   1   2  493.75   93.09
   1   1   2  694.43  237.98
   1   1   2  447.06  132.99
  -1  -2  -2  483.45  231.48
  -1  -2  -2  163.88   31.00
  -1  -2  -2  262.67   90.29
   1   2   2  173.58   32.90
   1   2   2  292.87  100.59
   1   2   2  407.46  195.18
  -1  -3  -2  154.98   74.79
  -1  -3  -2  103.49   35.90
   1   3   2  120.39   58.49
   1   3   2   90.59   31.40
  -1  -4  -2  410.96  179.48
  -1  -4  -2  396.56  149.49
  -1  -5  -2  103.19   39.30
   1   5   2   66.89   25.80
  -1  -6  -2   30.30   12.20
   1   6   2   30.10   12.20
  -1 -11  -2   16.90   12.30
  -1 -13  -2    0.40    2.30
   1  13   2    2.50    7.70
   1  14   2  200.08   75.29
   1  16   2    4.20    4.60
  -1  16  -1    1.70    4.50
  -1  15  -1    7.80   10.40
  -1  14  -1   94.99   45.30
   1 -14   1  207.88   92.59
  -1  13  -1    6.60   11.60
   1 -13   1   21.90   25.30
  -1  12  -1    9.90   13.20
  -1  11  -1  102.19   48.20
   1 -11   1  237.28  104.79
  -1  10  -1  268.17  103.19
   1 -10   1  612.64  229.08
  -1   9  -1   71.19   32.70
   1  -9   1   72.59   37.30
  -1   8  -1  786.72  300.47
   1  -8   1  986.50  378.36
  -1   7  -1   46.90   24.40
   1  -7   1   98.19   46.50
  -1   2  -1   65.29   26.40
   1  -2   1   37.30   18.20
   1  -2   1   44.80   18.40
  -1   1  -1  202.48   92.09
  -1   1  -1  173.58   69.29
   1  -1   1  170.88   77.99
   1  -1   1  144.79   57.89
  -1   0  -1 2459.05 1113.39
  -1   0  -1 4020.10 1599.04
   1   0   1 2825.52 1279.47
   1   0   1 3738.83 1487.25
  -1  -1  -1  121.09   55.29
  -1  -1  -1  208.98   83.39
   1   1   1   72.39   33.40
   1   1   1  206.88   82.59
  -1  -2  -1   22.30    9.70
   1   2   1   30.20   12.80
   1   3   1   20.90    9.00
  -1  -8  -1  484.45  186.38
  -1  -9  -1    4.70    6.60
   1   9   1   35.60   17.40
  -1 -10  -1  140.89   59.29
   1  10   1  318.57  118.09
   1  12   1    6.30    9.90
  -1 -13  -1    0.10    3.60
   1  13   1    4.80    8.10
  -1 -14  -1   97.69   45.40
   1  14   1  123.99   51.89
   1  15   1   37.20   19.00
   1  16   1    4.00    4.80
  -1  16   0    0.70    4.70
  -1  15   0   57.69   27.50
  -1  14   0   80.09   37.90
   1 -14   0  175.28   79.89
  -1  13   0    7.00   10.30
   1 -13   0   22.60   25.40
  -1  11   0  638.44  251.97
   1 -11   0 1265.77  496.25
  -1  10   0  181.48   70.19
   1 -10   0  306.07  118.69
  -1   9   0   16.70   14.10
   1  -9   0   11.50   16.20
  -1   8   0 1680.93  624.14
  -1   0   0   10.90    2.90
  -1   0   0   16.30   11.70
  -1   0   0   19.80    8.00
   1   0   0    7.30    2.40
   1   0   0   19.30   13.90
  -1  -5   0  132.29   55.89
   1   5   0  213.78   82.59
  -1  -7   0 1430.06  534.65
  -1  -8   0  948.11  357.86
   1   8   0 1221.08  455.35
  -1  -9   0    6.30   13.80
   1   9   0    6.80    9.30
  -1 -10   0  220.18   86.99
   1  10   0  154.18   59.89
  -1 -12   0   53.19   36.70
   1  12   0  169.68   82.29
  -1 -13   0    5.20   13.60
  -1 -14   0  100.79   49.70
   1  14   0  145.79   63.19
   1  15   0   73.99   32.70
   1  16   0    2.20    6.10
  -1  16   1    3.70    6.00
  -1  15   1    4.60    6.20
  -1  14   1   10.30    9.60
  -1  13   1   38.70   23.90
  -1  12   1   95.99   49.40
  -1  11   1   12.00    9.60
  -1  10   1   20.20   11.90
  -1   2   1  168.88   75.69
  -1   2   1   95.59   20.80
  -1   2   1  130.29   59.39
  -1   2   1   63.19   25.60
   1  -2  -1   86.49   18.90
   1  -2  -1  150.88   67.09
   1  -2  -1   80.59   37.10
   1  -2  -1   85.69   34.50
  -1   1   1  449.66  203.88
  -1   1   1  246.18   97.69
  -1   1   1  292.77  116.69
   1  -1  -1  184.88   40.00
   1  -1  -1  392.76  156.48
   1  -1  -1  328.87  149.29
  -1   0   1  454.45  175.98
  -1   0   1  412.56  164.38
   1   0  -1  438.46  170.08
   1   0  -1  347.37   74.69
   1   0  -1  422.46  168.28
   1   0  -1  355.66  161.28
  -1  -1   1  126.89   58.09
  -1  -1   1   35.50   23.30
  -1  -1   1  249.58   99.49
   1   1  -1   26.60   22.40
   1   1  -1  221.68   88.49
   1   1  -1   95.89   44.20
   1   2  -1  222.18   66.59
  -1  -3   1  179.78   56.19
   1   3  -1  345.17  100.39
  -1  -5   1   17.80   17.30
   1   5  -1   18.00   15.90
  -1  -6   1   77.89   37.90
   1   6  -1   62.49   29.40
  -1  -7   1   30.30   22.00
   1   7  -1   13.40   12.40
  -1  -8   1   95.19   47.30
   1   8  -1  224.18   91.09
  -1  -9   1    8.40   15.10
   1   9  -1   14.00   14.80
  -1 -10   1   26.90   19.70
   1  10  -1   33.50   19.90
  -1 -11   1   19.80   19.00
   1  11  -1   42.10   24.00
   1  13  -1   17.00   18.00
  -1 -14   1    8.70   14.40
   1  14  -1   33.00   22.00
   1  15  -1    1.80    7.40
   1  16  -1    8.30   12.30
  -1  16   2    9.10    6.10
  -1  15   2    7.70    6.90
  -1  13   2   79.19   41.00
   1 -13  -2  125.79   63.19
  -1  12   2   31.60   18.60
  -1   5   2  240.58   82.69
   1  -5  -2  361.76  124.09
  -1   4   2  260.97   49.50
  -1   4   2  309.97  106.49
   1  -4  -2  227.08   43.20
   1  -4  -2  471.65  161.88
   1  -4  -2  696.63  332.97
  -1   3   2  387.26   73.19
   1  -3  -2  444.56   84.09
   1  -3  -2  738.83  222.98
   1  -3  -2  375.46  128.89
   1  -3  -2  383.16  183.48
  -1   2   2 7327.47 3317.07
  -1   2   2 7762.12 2183.58
   1  -2  -2 6515.85 1833.92
   1  -2  -2 6448.65 1373.46
   1  -2  -2 1925.01  766.02
   1  -2  -2 8161.48 3694.13
   1  -2  -2 5959.80 2281.67
  -1   1   2  266.77   78.19
  -1   1   2  231.58   50.19
  -1   1   2  318.47  144.59
  -1   1   2  177.18   70.99
   1  -1  -2  235.48   69.89
   1  -1  -2  232.18   50.39
   1  -1  -2  241.88  109.99
   1  -1  -2  297.77  116.79
   1  -1  -2  191.58   76.69
  -1   0   2   61.29   28.70
  -1   0   2    2.90    2.80
  -1   0   2    0.50    4.00
  -1   0   2    1.80    7.80
   1   0  -2    9.70    9.60
   1   0  -2    3.50    2.70
   1   0  -2    0.20    3.70
   1   0  -2   87.09   40.40
   1   0  -2   36.90   22.10
   1   1  -2   34.30   24.00
   1   1  -2  221.18  100.89
   1   1  -2  296.97  118.69
  -1  -2   2 9999.00 2814.02
   1   2  -2 8158.38 2296.37
   1   2  -2 3024.90 1203.48
   1   2  -2 2358.96 1068.59
  -1  -3   2  665.33  256.47
  -1  -3   2  977.50  334.87
   1   3  -2 1363.56  510.95
   1   3  -2  984.90  337.47
  -1  -4   2  924.81  353.76
  -1  -4   2 1101.49  377.36
   1   4  -2 1200.28  455.35
   1   4  -2 1031.20  353.46
  -1  -5   2 1405.46  531.15
   1   5  -2 1635.84  613.54
  -1  -6   2 2075.19  774.02
   1   6  -2 1825.62  678.73
  -1  -7   2  936.91  356.96
   1   7  -2 1462.65  545.15
  -1  -8   2  350.26  146.09
   1   8  -2  780.32  299.57
  -1  -9   2  235.68   98.49
   1   9  -2  401.96  153.88
  -1 -10   2   10.90   17.70
  -1 -11   2  306.37  132.19
   1  11  -2  332.67  138.69
  -1 -12   2   15.70   22.80
   1  12  -2   10.20   15.50
  -1 -13   2   67.89   47.40
   1  13  -2  112.09   62.39
  -1 -14   2   29.80   24.20
   1  14  -2   48.60   28.70
   1  15  -2   12.40   13.20
   1  16  -2   13.00   10.30
  -1  16   3    6.60    4.70
  -1  15   3    2.80    3.10
  -1  14   3   19.90   11.20
  -1  13   3   18.80   10.10
   1  -9  -3   68.59   26.90
   1  -8  -3    3.10    3.30
  -1   6   3   80.39   27.20
   1  -6  -3  171.78   77.49
   1  -6  -3  121.69   40.70
  -1   5   3  782.92  290.97
  -1   5   3  435.86   84.69
  -1   5   3 1360.96  592.74
  -1   5   3  423.46  159.88
   1  -5  -3 1025.50  447.06
   1  -5  -3  341.27   66.49
   1  -5  -3  864.41  321.17
   1  -5  -3 1023.90  385.36
   1  -5  -3  630.14  237.48
  -1   4   3  321.47  126.19
  -1   4   3   82.79   34.40
  -1   4   3  113.29   22.50
  -1   4   3  101.59   39.00
  -1   4   3   73.29   33.30
   1  -4  -3  244.58   94.49
   1  -4  -3  129.39   25.70
   1  -4  -3   77.99   35.20
   1  -4  -3  313.87  122.79
   1  -4  -3   98.89   38.20
  -1   3   3 1085.19  405.86
  -1   3   3  879.41  170.68
  -1   3   3 1164.48  507.45
   1  -3  -3 1197.68  521.85
   1  -3  -3 1008.20  195.58
   1  -3  -3 1091.29  407.76
   1  -3  -3  772.02  289.97
  -1   2   3  281.67  107.89
  -1   2   3  138.79   27.10
  -1   2   3  265.77   82.69
  -1   2   3  318.57  152.88
   1  -2  -3  154.08   29.90
   1  -2  -3  297.87  115.19
   1  -2  -3  233.98   71.89
   1  -2  -3  268.37  128.89
  -1   1   3 3011.80  566.54
  -1   1   3 2255.47  669.13
  -1   1   3 2051.89  980.40
   1  -1  -3 4109.49 1530.35
   1  -1  -3 3001.00  564.64
   1  -1  -3 1637.44  560.84
   1  -1  -3 1783.82  852.31
   1  -1  -3 2159.88  640.74
  -1   0   3   43.00   19.80
  -1   0   3   16.80   15.90
  -1   0   3   23.90    5.90
  -1   0   3   18.50    7.50
  -1   0   3   28.60   15.80
   1   0  -3   17.20   15.20
   1   0  -3   21.70    5.40
   1   0  -3   31.20   16.60
   1   0  -3   39.50   17.20
   1   0  -3   20.20    8.10
  -1  -1   3  377.76  115.19
  -1  -1   3 3547.15 1322.37
  -1  -1   3 3671.73 1754.02
  -1  -1   3 3211.58 1099.89
   1   1  -3 2592.54 1238.58
   1   1  -3  284.37   86.69
   1   1  -3 2953.40 1011.10
  -1  -2   3  156.68   75.89
  -1  -2   3  322.17  128.79
  -1  -2   3  140.19   48.50
   1   2  -3  262.37  103.99
   1   2  -3  115.69   40.10
   1   2  -3  160.58   77.69
  -1  -3   3  975.90  425.36
  -1  -3   3  774.02  296.77
  -1  -3   3  811.02  305.37
   1   3  -3 1320.77  494.05
   1   3  -3  884.21  332.97
   1   3  -3  839.12  365.86
  -1  -4   3  144.19   63.99
  -1  -4   3  147.29   67.19
  -1  -4   3  323.37  122.19
   1   4  -3  195.88   81.69
   1   4  -3  342.87  129.69
   1   4  -3  112.79   50.19
  -1  -5   3 1072.49  408.36
  -1  -5   3 1276.27  480.25
   1   5  -3 1102.49  414.76
   1   5  -3 1253.27  471.65
  -1  -6   3  237.28  103.99
  -1  -6   3  267.57   88.69
   1   6  -3  280.37  114.59
   1   6  -3  269.77   89.39
  -1  -7   3  375.46  155.18
   1   7  -3  364.96  146.79
  -1  -8   3    7.80   16.50
   1   8  -3    2.60   11.20
  -1  -9   3  414.16  174.48
   1   9  -3  479.05  194.88
  -1 -10   3  158.18   76.69
   1  10  -3  181.38   80.99
  -1 -11   3    5.30   18.90
   1  11  -3  131.49   71.29
  -1 -12   3    4.70   17.70
   1  12  -3   31.30   26.90
  -1 -13   3   18.80   20.40
   1  13  -3   25.40   19.70
  -1 -14   3   28.60   23.20
   1  14  -3    9.80   11.30
   1  15  -3    5.10    7.20
   1  16  -3   16.00   11.60
  -1  14   4  108.79   33.90
   1 -12  -4   18.70    8.80
  -1  11   4    9.50    5.80
   1 -11  -4   28.00   12.70
  -1   9   4   35.00   17.20
  -1   9   4    1.60    3.30
   1  -9  -4    2.10    3.60
  -1   8   4  181.08   82.99
   1  -8  -4  242.18  110.29
   1  -8  -4  183.58   93.49
  -1   7   4   22.90   15.80
  -1   7   4   36.30   15.00
   1  -7  -4   15.40   12.10
   1  -7  -4   61.69   24.60
  -1   6   4    1.70   22.50
  -1   6   4    7.30    5.70
  -1   6   4    2.50    2.20
  -1   6   4   17.80    7.20
  -1   6   4    7.30   10.10
   1  -6  -4    1.00    3.70
   1  -6  -4    1.40    1.90
   1  -6  -4    4.50    8.30
   1  -6  -4   17.70   22.70
   1  -6  -4   35.80   13.20
  -1   5   4  297.07  117.69
  -1   5   4  198.88   75.19
  -1   5   4  120.89   27.10
  -1   5   4  137.49   47.90
  -1   5   4   83.09   40.20
   1  -5  -4  331.07  123.39
   1  -5  -4  161.98   36.20
   1  -5  -4   95.19   45.70
   1  -5  -4  255.77  101.29
   1  -5  -4  164.98   57.09
  -1   4   4  449.66   89.99
  -1   4   4  724.43  271.37
  -1   4   4  496.25  222.58
  -1   4   4  393.06  129.89
  -1   4   4  921.91  348.37
   1  -4  -4  675.83  259.37
   1  -4  -4  536.25  107.19
   1  -4  -4  297.87   98.69
   1  -4  -4  328.47  147.69
   1  -4  -4  673.33  251.67
  -1   3   4   11.40   10.70
  -1   3   4   12.10   13.20
  -1   3   4    4.30    6.70
  -1   3   4    3.00    3.40
   1  -3  -4   16.00   12.40
   1  -3  -4   13.40   15.40
   1  -3  -4   16.20    6.80
   1  -3  -4    9.00    7.60
  -1   2   4  594.04  232.48
  -1   2   4  431.46   86.49
  -1   2   4  860.21  384.76
  -1   2   4  408.36  134.99
   1  -2  -4  715.83  275.17
   1  -2  -4  473.55   94.89
   1  -2  -4  816.82  365.26
   1  -2  -4  339.67  112.29
   1  -2  -4  532.35  207.88
  -1   1   4  163.98   68.49
  -1   1   4  224.88   93.09
  -1   1   4  167.58   75.69
  -1   1   4  160.58   53.39
   1  -1  -4  232.98  104.79
   1  -1  -4  236.18   98.79
   1  -1  -4  142.59   47.50
   1  -1  -4  203.08   81.99
  -1   0   4    0.80    2.20
  -1   0   4   79.89   37.90
  -1   0   4    3.10   11.80
  -1   0   4    0.50    3.20
  -1   0   4   10.90    8.30
   1   0  -4   33.70   21.30
   1   0  -4    4.40    2.80
   1   0  -4   -0.70    3.00
   1   0  -4   12.70    8.10
   1   0  -4   69.39   33.60
  -1  -1   4  262.87  106.69
  -1  -1   4  269.47  110.89
  -1  -1   4  249.58   50.59
  -1  -1   4  250.87  112.89
  -1  -1   4  225.68   74.89
   1   1  -4  262.67  109.79
   1   1  -4  238.28   79.09
   1   1  -4  243.98  109.79
   1   1  -4  178.28   72.89
  -1  -2   4  314.57  141.39
  -1  -2   4  542.65  213.78
  -1  -2   4  603.94  199.38
   1   2  -4  695.33  269.27
   1   2  -4  643.24  212.38
   1   2  -4  383.46  172.08
  -1  -3   4   10.90    8.60
  -1  -3   4    9.10   17.10
  -1  -3   4   17.10    6.80
   1   3  -4    6.80   13.80
   1   3  -4    8.90    4.00
   1   3  -4   10.60    8.20
  -1  -4   4  504.55  226.18
  -1  -4   4  907.51  353.16
  -1  -4   4  501.75  165.58
   1   4  -4  738.53  285.77
   1   4  -4  484.15  159.88
   1   4  -4  513.25  229.98
  -1  -5   4  160.28   76.09
  -1  -5   4  254.37  106.29
  -1  -5   4  254.27   87.49
   1   5  -4  316.87  123.49
   1   5  -4  262.87   90.39
   1   5  -4  143.29   67.89
  -1  -6   4    3.10    8.10
  -1  -6   4   11.60   18.00
  -1  -6   4   12.90    5.90
   1   6  -4    2.10    9.90
   1   6  -4   13.70    6.00
   1   6  -4    2.90    6.40
  -1  -7   4  116.79   61.39
  -1  -7   4  176.88   68.39
   1   7  -4  139.99   65.39
  -1  -8   4  470.35  198.08
  -1  -8   4  547.05  209.48
   1   8  -4  631.74  255.67
   1   8  -4  512.85  196.28
  -1  -9   4   10.00    6.00
   1   9  -4    5.80   13.50
   1  10  -4  220.98  112.99
  -1 -11   4   78.29   50.19
   1  11  -4   98.09   49.90
  -1 -12   4   37.00   29.20
   1  12  -4   64.09   33.40
  -1 -13   4    5.10   14.60
   1  13  -4    4.40    8.90
  -1 -14   4   90.79   40.60
   1  14  -4   88.29   35.30
   1  15  -4    2.40    5.70
  -1  13   5    0.60    2.60
   1 -13  -5    2.90    3.00
  -1  12   5    0.80    1.00
  -1  12   5    0.70    2.40
   1 -12  -5    1.00    2.70
  -1  11   5   22.90    9.90
  -1  11   5    3.20    3.80
   1 -11  -5    4.20    2.90
  -1  10   5    2.10    2.20
  -1  10   5    4.40    4.20
   1 -10  -5    1.50    2.10
   1 -10  -5   16.60    8.50
   1 -10  -5    2.90    5.70
  -1   9   5    6.10    7.80
  -1   9   5   55.59   23.20
  -1   9   5   12.70    7.10
   1  -9  -5   36.00   16.40
   1  -9  -5    5.40    2.30
   1  -9  -5   14.60    7.80
   1  -9  -5   -0.60    6.10
  -1   8   5    6.20   16.50
  -1   8   5    3.60    5.40
  -1   8   5    1.40    1.70
  -1   8   5    2.00    2.90
  -1   8   5    2.40    8.30
   1  -8  -5    5.40    7.70
   1  -8  -5    2.10    1.90
   1  -8  -5    7.20    4.70
   1  -8  -5    1.50    4.00
  -1   7   5    9.70   19.50
  -1   7   5    4.70    5.80
  -1   7   5    5.20    2.30
  -1   7   5    1.40    2.60
  -1   7   5    2.50    8.30
   1  -7  -5    3.10    7.70
   1  -7  -5    7.10    2.70
   1  -7  -5    3.00    3.70
   1  -7  -5    5.60    6.50
  -1   6   5   18.30   20.60
  -1   6   5   22.00   14.30
  -1   6   5    8.50    2.60
  -1   6   5    6.20    8.70
  -1   6   5    4.70    3.80
   1  -6  -5    9.40    9.80
   1  -6  -5    5.50    8.50
   1  -6  -5    4.10    4.30
  -1   5   5   67.59   12.80
  -1   5   5   77.29   30.80
  -1   5   5  107.39   53.09
  -1   5   5   70.39   28.50
  -1   5   5   74.79   40.20
   1  -5  -5   83.79   46.50
   1  -5  -5   68.49   13.10
   1  -5  -5   77.29   31.10
   1  -5  -5   83.99   44.10
   1  -5  -5   66.19   28.00
  -1   4   5   11.80   10.70
  -1   4   5    6.20    7.20
  -1   4   5    2.80    2.40
  -1   4   5    9.80    6.00
  -1   4   5   52.49   28.50
   1  -4  -5   18.00   13.80
   1  -4  -5    8.80    3.70
   1  -4  -5   29.80   17.40
   1  -4  -5   24.20   15.30
   1  -4  -5   12.50    6.80
  -1   3   5   21.10   19.40
  -1   3   5    7.70    9.40
  -1   3   5   28.50   16.70
   1  -3  -5    7.90    9.10
   1  -3  -5    3.80    2.70
   1  -3  -5   13.30    9.00
   1  -3  -5    2.40    3.60
  -1   2   5   58.19   33.40
  -1   2   5   14.10   13.30
  -1   2   5   27.00    7.60
  -1   2   5   16.70    7.90
  -1   2   5   48.00   26.00
   1  -2  -5   50.49   26.90
   1  -2  -5   19.80    6.00
   1  -2  -5   17.00    8.10
   1  -2  -5   20.90   16.00
  -1   1   5  118.69   60.79
  -1   1   5  139.59   64.19
  -1   1   5  125.19   28.70
  -1   1   5   93.69   36.60
  -1   1   5  202.58  102.99
   1  -1  -5  216.08   92.89
   1  -1  -5  183.78   41.50
   1  -1  -5  330.07  166.98
   1  -1  -5  139.59   69.69
   1  -1  -5   98.19   38.40
  -1   0   5  102.79   54.89
  -1   0   5    8.60   13.00
  -1   0   5   21.10   13.60
  -1   0   5    3.10    3.70
  -1   0   5    4.30    2.90
   1   0  -5   24.80   18.60
   1   0  -5    7.30    5.10
   1   0  -5   16.00   10.70
  -1  -1   5   17.80   20.40
  -1  -1   5  135.39   30.80
  -1  -1   5  184.18   93.99
   1   1  -5  137.49   53.29
   1   1  -5  129.29   30.00
   1   1  -5  141.79   72.59
   1   1  -5  148.09   68.39
  -1  -2   5   33.40   19.60
  -1  -2   5    9.00   15.30
  -1  -2   5   45.00   18.40
   1   2  -5    1.50   13.50
   1   2  -5   12.90   16.20
   1   2  -5   48.70   19.80
   1   2  -5   16.70   11.80
  -1  -3   5   23.30   15.70
  -1  -3   5    0.10   10.10
  -1  -3   5   11.60    7.30
   1   3  -5   22.40   19.30
   1   3  -5    6.30    4.70
   1   3  -5   38.70   22.10
  -1  -4   5   16.30   11.90
  -1  -4   5    9.20   16.40
  -1  -4   5   10.30    5.80
   1   4  -5    9.20   12.10
   1   4  -5   10.60    5.50
   1   4  -5   17.30   11.80
  -1  -5   5   58.09   31.80
  -1  -5   5  102.39   64.09
  -1  -5   5   51.29   20.80
   1   5  -5  108.99   61.29
   1   5  -5   49.30   19.90
   1   5  -5   59.99   32.10
  -1  -6   5    3.70   10.30
  -1  -6   5   11.50   22.80
  -1  -6   5   12.30    6.40
   1   6  -5    8.80   13.70
   1   6  -5   11.90    6.10
   1   6  -5    3.80    8.00
  -1  -7   5   22.60   15.00
  -1  -7   5    9.10   20.80
  -1  -7   5   16.10    7.40
   1   7  -5   14.80    6.60
   1   7  -5    9.60    8.70
  -1  -8   5    2.30    6.50
  -1  -8   5    2.40   18.70
  -1  -8   5    7.80    4.90
   1   8  -5    6.20    4.10
  -1  -9   5   77.09   47.50
  -1  -9   5   70.49   29.40
   1   9  -5   72.49   29.90
  -1 -10   5    7.80   15.50
  -1 -10   5   55.99   24.10
   1  10  -5   44.90   19.40
  -1 -11   5   48.00   34.70
  -1 -11   5   39.30   18.80
   1  11  -5   42.00   28.00
  -1 -12   5    9.50   12.30
   1  12  -5   -0.10    1.10
  -1 -13   5    4.30   10.40
   1  13  -5   -0.10    1.80
  -1  11   6   13.70   10.10
  -1  11   6   14.30    6.70
   1 -11  -6   37.50   12.80
   1 -11  -6   25.90   10.60
  -1  10   6   11.70   10.10
  -1  10   6    6.10    4.10
  -1  10   6    2.60    2.80
   1 -10  -6    4.30    3.50
   1 -10  -6    4.30    3.90
   1 -10  -6    9.10    8.20
  -1   9   6    6.60    4.60
  -1   9   6    2.00    2.10
  -1   9   6    3.60    7.80
  -1   9   6   14.40    6.60
   1  -9  -6    2.00    2.60
   1  -9  -6   19.90   12.20
   1  -9  -6   15.80    7.30
  -1   8   6  235.68  109.19
  -1   8   6  202.28   80.99
  -1   8   6  114.29   23.30
  -1   8   6   95.09   42.60
  -1   8   6   49.40   23.70
   1  -8  -6  260.67  104.59
   1  -8  -6   78.09   34.70
  -1   7   6  121.49   51.19
  -1   7   6   75.69   31.20
  -1   7   6   40.00    8.90
  -1   7   6   32.60   16.00
  -1   7   6   59.89   25.40
   1  -7  -6   91.89   38.10
   1  -7  -6   37.80   17.80
   1  -7  -6   64.09   27.10
  -1   6   6   15.60   14.00
  -1   6   6    4.30    5.80
  -1   6   6    2.00    1.80
  -1   6   6    7.60    5.50
  -1   6   6   23.40   13.00
   1  -6  -6    3.80    2.70
   1  -6  -6   21.40   11.40
   1  -6  -6    2.90    4.90
  -1   5   6  155.68   62.39
  -1   5   6  132.19   56.19
  -1   5   6  194.48   88.49
  -1   5   6   90.29   37.50
   1  -5  -6  170.58   73.19
   1  -5  -6  111.69   23.20
   1  -5  -6  139.79   63.69
   1  -5  -6  136.19   55.09
  -1   4   6  209.18   90.19
  -1   4   6  265.57  107.89
  -1   4   6  214.18   42.70
  -1   4   6  465.55  209.48
  -1   4   6  132.49   53.59
   1  -4  -6  309.07  127.19
   1  -4  -6  370.96  166.68
  -1   3   6   29.10   20.40
  -1   3   6    0.80    7.00
  -1   3   6   17.50   10.50
  -1   3   6    7.30    5.10
   1  -3  -6    2.10    6.50
   1  -3  -6   21.50   16.00
   1  -3  -6   10.10    6.90
   1  -3  -6   13.80    7.40
  -1   2   6   16.40   11.20
  -1   2   6   12.40   14.80
  -1   2   6   40.30   15.70
  -1   2   6   64.69   33.40
   1  -2  -6   21.60   20.70
   1  -2  -6   44.60   24.00
   1  -2  -6   25.20   10.20
   1  -2  -6   32.40   17.70
  -1   1   6   78.99   38.50
  -1   1   6  134.79   74.89
  -1   1   6  247.58  123.49
  -1   1   6  102.69   37.60
   1  -1  -6  312.17  154.58
   1  -1  -6   99.09   23.30
   1  -1  -6   98.29   36.00
   1  -1  -6   87.49   40.90
  -1   0   6   67.89   35.10
  -1   0   6    6.40   15.10
  -1   0   6    1.20    2.10
  -1   0   6   -0.50    2.50
  -1   0   6   10.80    9.50
   1   0  -6    3.10    6.00
   1   0  -6    1.30    1.90
   1   0  -6   49.99   27.90
   1   0  -6    0.80    3.00
  -1  -1   6   13.00   15.50
  -1  -1   6  135.79   74.79
  -1  -1   6  109.49   25.20
  -1  -1   6  102.99   52.79
  -1  -1   6  131.29   48.10
   1   1  -6  108.39   25.10
   1   1  -6  112.79   64.89
   1   1  -6  113.69   57.39
   1   1  -6   18.10   15.90
  -1  -2   6    0.70   11.10
  -1  -2   6   19.30   22.70
  -1  -2   6   26.30   16.30
  -1  -2   6   30.90   12.50
   1   2  -6   11.20   19.40
   1   2  -6   25.20   10.30
  -1  -3   6    7.40   14.80
  -1  -3   6    4.60    7.10
   1   3  -6    2.40   10.40
   1   3  -6   33.70   14.90
   1   3  -6    0.60    5.70
  -1  -4   6  386.96  162.38
  -1  -4   6  281.67  112.49
   1   4  -6  270.17  115.89
   1   4  -6  164.68   65.69
   1   4  -6  167.98   76.29
  -1  -5   6  117.69   54.59
  -1  -5   6  199.68   91.49
  -1  -5   6  124.49   50.19
   1   5  -6  158.78   72.89
   1   5  -6  121.89   49.00
   1   5  -6  103.99   47.70
  -1  -6   6    6.90    7.20
  -1  -6   6   10.00   16.30
  -1  -6   6   18.80    9.00
   1   6  -6    1.50    5.90
   1   6  -6   17.00    8.20
   1   6  -6    7.80    6.40
  -1  -7   6   66.19   30.40
  -1  -7   6  128.39   60.89
  -1  -7   6  102.19   42.20
   1   7  -6  101.19   47.30
   1   7  -6   97.39   40.10
   1   7  -6   51.89   23.50
  -1  -8   6  182.88   79.79
  -1  -8   6  310.17  135.29
  -1  -8   6  356.96  155.48
   1   8  -6  308.87  130.29
   1   8  -6  349.57  151.88
   1   8  -6  171.88   74.19
  -1  -9   6    6.90    7.30
  -1  -9   6   12.20   15.20
  -1  -9   6    6.20    4.00
   1   9  -6    6.70    8.70
   1   9  -6   14.50    6.70
   1   9  -6    4.30    5.80
  -1 -10   6   19.40   17.10
  -1 -10   6   10.40    5.70
   1  10  -6    7.80    8.50
   1  10  -6   17.60    7.80
  -1 -11   6   87.79   38.50
  -1 -11   6  119.09   43.10
   1  11  -6   56.69   24.60
   1  11  -6   95.19   34.50
  -1   7   7    9.10    3.50
  -1   7   7   12.90    9.40
  -1   7   7    7.10    4.30
   1  -7  -7    7.10    7.00
  -1   6   7    3.90    5.80
  -1   6   7    0.70    1.70
  -1   6   7   -0.10    1.90
   1  -6  -7    0.50    2.00
   1  -6  -7   -0.30    2.80
   1  -6  -7    0.30    4.70
  -1   5   7    1.90    6.10
  -1   5   7    3.50    2.70
  -1   5   7    2.10    2.90
   1  -5  -7    0.20    4.50
   1  -5  -7    3.80    4.20
   1  -5  -7   -0.10    4.90
  -1   4   7   80.29   39.10
  -1   4   7   32.70   10.20
  -1   4   7   32.50   13.10
   1  -4  -7   25.70   10.50
   1  -4  -7   23.90   13.30
   1  -4  -7   44.40   22.00
  -1   3   7   43.10   22.20
  -1   3   7    5.20    3.40
  -1   3   7    7.00    4.00
   1  -3  -7    2.50    4.50
   1  -3  -7    4.90    4.20
   1  -3  -7   18.40   10.60
  -1   2   7   13.40    9.30
  -1   2   7    3.20    2.10
  -1   2   7    4.00    3.70
   1  -2  -7    0.10    2.30
   1  -2  -7    3.90    3.90
   1  -2  -7   14.40    8.40
  -1   1   7   10.50   13.80
  -1   1   7    3.40    2.40
  -1   1   7    6.40    6.70
  -1   1   7   21.60   10.90
   1  -1  -7    1.30    4.00
   1  -1  -7    7.70    6.60
   1  -1  -7   12.80    7.40
  -1   0   7   44.60   21.30
  -1   0   7   30.10    7.70
  -1   0   7   27.20   13.60
   1   0  -7   25.60   12.90
   1   0  -7   22.20   16.80
   1   0  -7   57.29   25.80
  -1  -1   7    2.50    6.60
  -1  -1   7    4.20    2.50
  -1  -1   7    5.90    4.80
   1   1  -7    2.40    5.80
   1   1  -7    6.40    5.40
   1   1  -7    3.80    5.50
  -1  -2   7    9.20    7.60
  -1  -2   7    5.10    4.30
   1   2  -7    0.40    3.40
   1   2  -7    5.20    5.90
   1   2  -7    5.70    4.70
  -1  -3   7   17.00   11.50
  -1  -3   7   11.90    6.00
   1   3  -7    0.00    2.00
   1   3  -7    9.90    7.80
  -1  -4   7   16.80   11.60
  -1  -4   7   39.10   15.50
   1   4  -7   24.40   13.70
   1   4  -7   19.70   11.70
   1   4  -7   33.30   13.30
  -1  -5   7   -0.10    4.80
  -1  -5   7   -0.20    1.70
   1   5  -7    0.20    1.80
   1   5  -7    2.10    5.20
  -1  -6   7    2.40    5.00
  -1  -6   7    3.90    3.00
   1   6  -7    0.10    1.40
   1   6  -7    1.20    4.40
   1   6  -7    3.20    2.90
  -1  -7   7    7.50    7.10
  -1  -7   7   12.80    5.80
   1   7  -7    2.10    4.00
   1   7  -7    8.20    6.80
   1   7  -7   15.50    6.70
   2  -5   6    2.80    6.80
   2  -5   6    2.80    2.50
   2  -4   6    2.30    6.20
   2  -4   6    6.20    3.70
   2  -3   6   10.00    8.50
   2  -3   6   38.70   14.70
   2  -2   6   13.40    9.50
   2  -2   6   13.80    6.20
   2  -1   6    0.10    6.10
   2  -1   6    2.30    2.60
   2   0   6   54.69   14.50
   2   0   6   93.49   34.40
   2   1   6    1.20    2.10
   2   1   6   28.70   16.00
   2   1   6    2.50    2.70
   2   2   6   20.80    5.80
   2   2   6   62.59   29.60
   2   2   6   19.20    7.90
   2   3   6   15.30    4.40
   2   3   6  262.17  117.29
   2   3   6    2.70    2.80
   2   4   6    5.30    2.40
   2   4   6    6.20    6.40
   2   4   6   10.90    5.10
   2   5   6    1.30    1.30
   2   5   6    6.30    7.50
   2   5   6    0.90    2.20
  -2   9  -5    5.80    6.30
   2  -9   5    7.20    7.90
   2  -9   5   18.50    7.70
  -2   8  -5   37.30   18.30
   2  -8   5   13.10   10.40
   2  -8   5   31.60   12.20
  -2   7  -5    8.10   10.20
   2  -7   5    3.40    7.40
   2  -7   5    3.80    3.40
   2  -6   5   31.70   16.30
   2  -6   5   59.09   26.40
   2  -5   5   18.70   11.10
   2  -5   5   11.50    5.70
   2  -4   5   11.50    8.80
   2  -4   5   11.30    6.10
   2  -3   5    6.10    7.50
   2  -2   5  164.78   69.69
   2  -2   5  124.59   50.09
   2  -1   5    8.20    8.00
   2  -1   5    6.70    4.80
   2   0   5    6.10    2.20
   2   0   5   13.50   10.50
   2   0   5   -1.40    3.30
  -2  -1  -5    2.70    1.40
  -2  -1  -5    2.60    5.30
   2   1   5    2.50    1.50
   2   1   5    2.20    3.10
   2   1   5   20.40   12.20
  -2  -2  -5   98.99   20.30
   2   2   5  122.29   24.40
   2   2   5   71.89   29.30
   2   2   5  229.68  103.89
  -2  -3  -5   33.70   15.70
  -2  -3  -5    9.00    2.70
   2   3   5    8.20    2.80
   2   3   5   22.10   11.90
   2   3   5   59.09   23.90
  -2  -4  -5   12.30    7.50
   2   4   5   17.60    8.60
   2   4   5    5.70    1.90
   2   4   5    8.30    7.40
   2   4   5    4.90    3.80
   2   5   5    6.80    9.60
   2   5   5    2.30    1.40
   2   5   5    6.70    4.20
   2   5   5    7.20    7.40
   2   6   5    7.20    7.60
   2   6   5   17.60    8.70
   2   7   5    3.50    7.70
   2   7   5    3.20    3.20
   2   8   5   22.30   14.30
   2   8   5    6.50    3.60
   2   9   5    2.00    6.30
   2   9   5    2.00    2.40
  -2  12  -4   12.80    9.30
   2 -12   4   14.60   13.70
  -2  11  -4    5.10    6.20
   2 -11   4    2.60    8.60
  -2  10  -4  224.38   96.09
   2 -10   4  147.39   64.59
  -2   9  -4  269.37  105.89
   2  -9   4  270.77  109.29
   2  -8   4   11.50    6.40
   2  -7   4   19.60   12.30
  -2   6  -4  156.68   78.29
  -2   6  -4  470.35  168.08
   2  -6   4  207.68  104.39
   2  -6   4  408.36  145.99
  -2   5  -4  220.48  109.69
  -2   5  -4  260.07   93.19
   2  -5   4  219.78  109.89
   2  -5   4  272.07   97.39
  -2   4  -4  245.78  123.89
  -2   4  -4  150.08   58.39
   2  -4   4  129.99   50.69
  -2   3  -4   25.70   15.50
  -2   3  -4   77.89   30.80
  -2   2  -4  121.89   62.19
  -2   2  -4  210.18   81.89
  -2   1  -4  398.86  200.28
  -2   0  -4 1114.59  557.34
  -2   0  -4  564.64  218.18
   2   0   4  620.24  107.59
  -2  -1  -4  123.69   41.20
  -2  -1  -4  245.98   43.20
  -2  -1  -4  154.58   60.29
  -2  -1  -4  328.47  164.88
   2   1   4  232.78   40.70
  -2  -2  -4  182.68   60.19
  -2  -2  -4  137.69   24.50
  -2  -2  -4  346.77  174.08
  -2  -2  -4  107.89   42.40
   2   2   4  138.39   24.40
   2   2   4  135.79   44.90
   2   2   4  295.27  148.89
   2   2   4  112.89   44.30
  -2  -3  -4   69.49   36.10
  -2  -3  -4   36.60   18.20
  -2  -3  -4    8.60    5.30
   2   3   4   48.50   21.80
   2   3   4    6.90    4.50
   2   3   4   43.30   24.80
  -2  -4  -4  233.38  117.79
  -2  -4  -4   71.69   12.80
  -2  -4  -4  110.59   43.60
   2   4   4  158.18   61.69
   2   4   4  150.88   77.39
  -2  -5  -4  163.18   58.79
  -2  -6  -4  263.37  130.59
  -2  -6  -4  140.69   50.89
   2   6   4  332.07  165.18
   2   6   4  121.59   43.90
  -2  -7  -4   -1.20    5.80
  -2  -7  -4    1.60    3.90
   2   7   4    0.40    6.60
   2   7   4   -0.30    2.60
  -2  -8  -4   12.30    8.30
  -2  -8  -4    0.90    3.90
   2   8   4    8.30    5.30
   2   9   4   32.90   14.40
   2  10   4   11.20    6.30
   2  12   4    2.00    2.30
  -2  14  -3    1.20   36.90
  -2  13  -3    2.80    5.50
   2 -13   3    6.60    9.60
  -2  12  -3    0.20    6.40
  -2  11  -3   11.70   12.30
  -2   7  -3   11.80    6.20
   2  -7   3   20.50    9.30
  -2   6  -3  197.68   76.29
  -2   5  -3   18.80   12.10
  -2   5  -3   70.69   27.70
   2  -5   3   23.20   15.90
   2  -5   3   42.20   17.00
  -2   4  -3   10.70    8.70
  -2   4  -3    2.60    2.70
   2  -4   3   25.50   15.40
   2  -4   3    4.40    3.00
  -2   3  -3   95.39   45.30
  -2   3  -3   59.09   20.80
   2  -3   3   67.69   33.20
   2  -3   3   48.20   17.00
  -2   2  -3  171.48   80.29
  -2   2  -3  392.06  134.39
   2  -2   3  311.47  145.39
   2  -2   3  384.76  131.79
  -2   1  -3   30.40   15.90
  -2   1  -3   22.60    8.80
   2  -1   3   42.90   21.90
  -2   0  -3   34.00   17.50
  -2   0  -3    1.00    3.50
   2   0   3   25.90   14.60
   2   0   3    0.50    2.90
  -2  -1  -3   30.70    7.20
  -2  -1  -3   86.09   40.70
   2   1   3   24.30    5.80
   2   1   3   21.00    8.20
   2   1   3   48.90   24.30
  -2  -2  -3  205.18   76.39
  -2  -2  -3  175.68   38.60
  -2  -2  -3  365.86  170.18
  -2  -2  -3  243.88   83.79
   2   2   3  150.58   32.90
   2   2   3  256.67   95.29
   2   2   3  343.87  160.28
   2   2   3  186.88   64.29
  -2  -3  -3  100.99   47.80
  -2  -3  -3   65.29   23.10
   2   3   3   50.79   25.70
   2   3   3   95.39   33.20
  -2  -4  -3    3.70    6.30
  -2  -4  -3    2.10    3.40
  -2  -5  -3   18.50   12.40
  -2  -5  -3   17.60    8.20
   2   5   3    4.50    9.20
  -2  -6  -3  138.49   70.79
  -2  -6  -3   49.60   19.80
   2   6   3   37.20   15.10
   2   7   3    6.30    4.20
  -2  -8  -3    7.00    4.50
   2   8   3    1.80    2.50
   2   9   3    3.20    2.70
  -2  15  -2   12.20    9.50
  -2  14  -2    3.80    8.00
  -2  13  -2   26.50   18.80
  -2   5  -2  298.67   98.79
   2  -5   2  316.67  104.59
  -2   4  -2 1053.29  347.07
   2  -4   2  549.65  245.98
   2  -4   2 1061.29  349.57
  -2   3  -2  242.58  106.29
  -2   3  -2  386.06  145.59
   2  -3   2  336.17  146.89
   2  -3   2  371.66  140.09
  -2   2  -2  256.27  112.09
  -2   2  -2  209.98   79.39
   2  -2   2  171.68   75.39
   2  -2   2  158.68   60.09
  -2   1  -2   44.80   20.50
   2  -1   2   38.20   18.30
  -2   0  -2 1271.17  553.44
  -2   0  -2 1087.79  409.36
   2   0   2 1368.96  596.34
   2   0   2 1165.08  438.16
  -2  -1  -2   28.60    5.70
  -2  -1  -2   88.69   39.20
   2   1   2   62.59   28.10
  -2  -2  -2  211.08   79.89
   2   2   2  256.27   96.79
  -2  -3  -2  394.36  172.08
  -2  -3  -2  219.28   82.99
   2   3   2  568.54  248.08
   2   3   2  264.97   99.99
  -2  -4  -2  433.06  142.89
   2   4   2  357.86  118.09
  -2  -5  -2   72.49   24.30
   2   5   2   60.59   20.40
  -2  -6  -2  139.69   48.20
  -2  16  -1    3.60    6.30
  -2  15  -1   12.10    9.60
  -2  14  -1   35.00   20.60
   2  -3   1 1392.96  477.15
  -2   2  -1  103.09   49.99
  -2   2  -1  169.18   58.19
   2  -2   1  101.39   49.30
   2  -2   1  197.28   67.79
  -2   1  -1 1127.69  538.75
  -2   1  -1 1087.79  372.56
   2  -1   1 1151.38  549.95
   2  -1   1 1104.09  378.06
  -2   0  -1   42.90   21.10
  -2   0  -1   69.59   23.00
  -2   0  -1    1.90    2.40
   2   0   1    6.40    2.90
   2   0   1   30.10   15.20
  -2  -1  -1  538.75  257.57
  -2  -1  -1  740.13  219.68
  -2  -1  -1  655.73  224.68
   2   1   1  733.03  217.58
   2   1   1  686.13  235.08
   2   1   1  342.57  164.08
  -2  -2  -1   51.39   18.00
   2   2   1   58.09   20.20
  -2  -3  -1  413.56  141.79
   2   3   1  428.86  146.99
  -2 -12  -1    3.60    7.10
  -2 -13  -1    0.00    3.80
   2  13   1    1.90    5.50
   2  14   1    4.40    5.20
  -2  16   0   48.30   21.20
  -2   1   0   70.19   15.40
  -2   1   0   77.19   36.50
   2  -1   0   76.99   35.60
  -2   0   0  531.75  113.69
  -2   0   0  461.75  178.48
   2   0   0  598.24  127.79
   2   0   0  410.36  163.38
   2   0   0  457.25  176.78
  -2  -1   0  113.29   46.40
   2   1   0  113.29   46.70
   2   2   0  521.55  155.68
  -2  -9   0  131.49   55.79
  -2 -10   0  244.78  104.89
   2  10   0  190.58   78.19
  -2 -11   0    1.50    9.80
   2  11   0    6.90   11.30
   2  13   0   75.39   36.60
   2  14   0    3.00    6.40
   2  15   0   25.60   17.20
   2  16   0   13.20   10.60
  -2   3   1  113.39   21.80
  -2   3   1   57.99   29.40
   2  -3  -1   34.80   22.40
  -2   2   1  779.72  302.07
  -2   2   1  814.22  173.98
  -2   2   1  686.43  273.17
  -2   2   1  366.56  166.28
   2  -2  -1  999.30  213.38
   2  -2  -1  878.11  340.67
  -2   1   1  200.78   79.99
  -2   1   1  109.39   24.10
  -2   1   1  145.79   58.29
  -2   1   1  306.27  138.89
   2  -1  -1  147.89   32.30
   2  -1  -1  191.78   76.99
  -2   0   1  107.09   44.40
  -2   0   1    0.70    2.20
  -2   0   1   10.40    4.90
  -2   0   1    3.90    4.80
   2   0  -1    0.40    2.10
   2   0  -1   89.89   38.00
  -2  -1   1  253.37  100.59
  -2  -1   1  217.58   86.79
   2   1  -1  213.88   85.29
  -2  -2   1  182.58   74.19
   2   2  -1  136.99   57.09
  -2  -6   1  443.86  171.78
   2   6  -1  597.94  225.68
  -2  -7   1   82.19   41.50
   2   7  -1  141.39   58.59
  -2  -8   1    3.70   12.60
   2   8  -1   86.79   41.00
  -2  -9   1   69.99   36.20
   2   9  -1  169.08   68.09
  -2 -10   1   30.80   23.50
   2  10  -1   98.59   46.10
  -2 -11   1   -3.40    8.70
   2  11  -1   69.39   35.40
  -2 -12   1    6.60   15.00
   2  12  -1   24.90   24.90
   2  13  -1   60.29   39.50
   2  14  -1    4.90    9.00
   2  15  -1    3.90    7.90
   2  16  -1    3.40    5.40
  -2   5   2   52.39   11.00
  -2   5   2   23.30    9.90
   2  -5  -2   53.79   11.10
   2  -5  -2   41.60   16.30
  -2   4   2   38.70   19.90
  -2   4   2   10.60    2.90
  -2   4   2   16.50    7.00
  -2   4   2    7.30   21.90
   2  -4  -2   10.60    2.90
   2  -4  -2    8.50   16.20
   2  -4  -2   19.40    7.50
   2  -4  -2   15.60   10.40
  -2   3   2 1728.83  514.45
  -2   3   2 1885.11  354.76
  -2   3   2 1390.06  664.33
  -2   3   2 1435.76  491.85
   2  -3  -2 2042.60  384.46
   2  -3  -2 2069.79  616.44
   2  -3  -2 1215.58  580.94
   2  -3  -2 1506.05  515.75
  -2   2   2 1283.07  382.16
  -2   2   2 1143.39  215.58
  -2   2   2 1889.21  902.41
   2  -2  -2 1243.38  234.38
   2  -2  -2 1838.12  878.11
   2  -2  -2 1374.76  409.06
  -2   1   2  861.51  257.17
  -2   1   2  644.84  122.09
  -2   1   2  824.42  394.06
  -2   1   2  603.04  206.68
   2  -1  -2  721.53  215.68
   2  -1  -2 1251.37  597.94
   2  -1  -2  617.44  211.58
  -2   0   2  198.28   62.19
  -2   0   2  186.08   36.00
  -2   0   2  164.08   79.09
  -2   0   2  207.58   71.49
   2   0  -2  109.59   53.29
   2   0  -2  175.78   34.10
   2   0  -2  203.48   70.19
   2   0  -2  192.08   59.89
  -2  -1   2  564.34  169.68
  -2  -1   2  809.72  153.18
  -2  -1   2  538.15  257.47
  -2  -1   2  638.14  218.78
   2   1  -2  559.54  267.87
   2   1  -2  491.85  148.29
   2   1  -2  480.25  164.78
  -2  -2   2  961.90  459.85
  -2  -2   2  166.38   53.29
  -2  -2   2 1602.64  548.65
   2   2  -2  861.51  411.96
   2   2  -2 1472.85  504.25
  -2  -3   2 3738.83 1393.26
  -2  -3   2 2765.42  946.91
   2   3  -2 2595.14  967.30
   2   3  -2 2438.56  835.02
  -2  -4   2    0.90   12.50
   2   4  -2   42.70   25.20
  -2  -5   2   42.30   28.10
   2   5  -2  126.89   54.89
  -2  -8   2    7.20   16.40
   2   8  -2   90.99   46.30
  -2  -9   2  244.98   99.89
   2   9  -2  356.26  137.69
  -2 -10   2 1061.89  421.16
   2  10  -2 1359.36  532.75
  -2 -11   2   49.00   36.30
   2  11  -2   27.70   22.30
  -2 -12   2  107.59   61.79
   2  12  -2   70.89   41.20
  -2 -13   2   60.99   36.50
   2  13  -2   89.29   43.00
   2  14  -2   87.99   39.60
   2  15  -2   10.00   11.10
   2  16  -2   -0.50    4.80
  -2   8   3    5.00    3.60
   2  -8  -3   10.50    5.30
  -2   7   3    3.60    3.50
   2  -7  -3    4.30    3.50
  -2   6   3   26.60    6.30
  -2   6   3   86.29   46.20
  -2   6   3   28.60   10.40
   2  -6  -3   21.90    5.30
   2  -6  -3   37.20   13.10
   2  -6  -3   69.69   32.50
  -2   5   3  129.19   25.60
  -2   5   3  145.79   67.49
  -2   5   3  118.69   45.40
   2  -5  -3  132.39   26.30
   2  -5  -3  110.39   42.40
   2  -5  -3  280.67  126.09
  -2   4   3   89.59   42.00
  -2   4   3   26.10   13.40
   2  -4  -3  127.29   57.09
   2  -4  -3   22.30    9.80
   2  -4  -3   20.40   11.50
  -2   3   3   27.10    6.40
  -2   3   3   53.79   25.10
  -2   3   3   35.30   20.80
   2  -3  -3   36.30    8.30
   2  -3  -3   32.60   18.60
   2  -3  -3  192.38   72.99
   2  -3  -3   49.20   23.60
  -2   2   3  348.37  134.19
  -2   2   3  198.08   39.20
  -2   2   3  437.46  190.98
   2  -2  -3  201.98   40.00
   2  -2  -3  317.27  138.79
   2  -2  -3  273.87  105.09
  -2   1   3  241.08   93.29
  -2   1   3  244.18   96.49
  -2   1   3  192.38   37.10
  -2   1   3  151.98   52.59
  -2   1   3  339.37  162.68
   2  -1  -3  195.28   37.70
   2  -1  -3  404.86  194.18
   2  -1  -3  151.08   52.19
  -2   0   3   33.90   20.50
  -2   0   3    4.10   11.80
  -2   0   3   -1.10    1.90
  -2   0   3   -1.40    3.40
  -2   0   3    3.50    7.50
   2   0  -3    5.70    8.90
   2   0  -3    1.00    1.90
   2   0  -3   11.20    8.70
   2   0  -3   19.90   15.40
   2   0  -3    1.20    3.00
  -2  -1   3  112.29   47.60
  -2  -1   3  116.09   52.49
  -2  -1   3  206.38   39.80
  -2  -1   3  228.68   78.89
  -2  -1   3  154.98   74.99
   2   1  -3  133.19   58.59
   2   1  -3  172.98   33.50
   2   1  -3  165.08   79.89
   2   1  -3  108.29   46.10
   2   1  -3  219.98   75.89
  -2  -2   3  254.27  103.39
   2   2  -3  370.06  143.99
   2   2  -3    4.90   15.20
   2   2  -3   87.99   33.70
   2   2  -3  179.98   79.29
  -2  -3   3   16.80   18.30
   2   3  -3   24.20   13.20
   2   3  -3   28.30   11.50
  -2  -4   3   30.20   15.30
  -2  -4   3    4.50   15.90
  -2  -4   3   47.30   19.10
   2   4  -3   22.50   20.00
   2   4  -3   49.90   19.60
   2   4  -3   19.30   10.70
  -2  -5   3  179.08   81.19
  -2  -5   3  307.27  116.59
   2   5  -3  233.78   98.39
   2   5  -3  291.67  110.39
  -2  -6   3   96.09   49.90
  -2  -6   3  125.69   42.10
   2   6  -3  129.19   57.49
   2   6  -3  127.29   42.50
  -2  -7   3   16.30   18.80
   2   7  -3   12.10   13.30
  -2  -8   3   25.60   22.30
   2   8  -3   20.30   16.50
  -2  -9   3  236.28  104.19
   2   9  -3  199.38   85.69
  -2 -10   3    5.90   16.60
   2  10  -3   33.50   26.50
   2  11  -3   33.90   27.40
  -2 -12   3    5.10   13.40
   2  12  -3   27.10   23.20
  -2 -13   3   25.50   21.60
  -2 -14   3   -2.20    8.50
   2  14  -3    6.60   10.60
   2  15  -3    4.00    7.20
   2  16  -3    3.50    6.80
  -2  11   4    1.50    3.50
  -2   8   4   41.50   17.20
   2  -8  -4   79.49   42.10
   2  -8  -4   73.69   29.20
  -2   7   4  297.57  148.09
  -2   7   4   95.89   21.90
  -2   7   4    9.30    9.60
  -2   7   4   89.59   35.10
   2  -7  -4  250.27  123.99
   2  -7  -4   48.90   27.50
   2  -7  -4  126.09   49.00
  -2   6   4  475.55  226.48
  -2   6   4  200.68   44.40
  -2   6   4  163.08   76.89
  -2   6   4  168.08   57.99
   2  -6  -4  244.38   53.99
   2  -6  -4  371.66  180.18
   2  -6  -4  183.98   86.69
   2  -6  -4  230.98   79.39
  -2   5   4  157.68   66.09
  -2   5   4   78.69   38.10
   2  -5  -4  147.49   63.49
   2  -5  -4  126.59   44.10
   2  -5  -4   86.49   42.10
  -2   4   4  498.85  187.68
  -2   4   4  505.85  185.58
  -2   4   4  544.85  109.09
  -2   4   4  268.67   89.09
  -2   4   4 1056.19  472.35
   2  -4  -4  692.53  310.07
   2  -4  -4  490.85   98.29
   2  -4  -4  433.96  163.68
   2  -4  -4  278.17   92.29
  -2   3   4 1021.60  395.96
  -2   3   4  481.55  187.08
  -2   3   4  686.43  136.89
  -2   3   4  683.53  225.58
  -2   3   4 1482.75  662.43
   2  -3  -4 1133.79  431.06
   2  -3  -4  715.13  142.79
   2  -3  -4 1447.26  646.84
   2  -3  -4  858.31  332.67
   2  -3  -4  605.84  199.98
  -2   2   4  380.26   76.49
  -2   2   4  577.14  225.78
  -2   2   4  602.34  269.57
  -2   2   4  419.56  138.59
   2  -2  -4  291.17  117.69
   2  -2  -4  408.06   82.19
   2  -2  -4  358.56  118.49
   2  -2  -4  466.55  208.98
   2  -2  -4  481.85  188.78
  -2   1   4   97.89   20.80
  -2   1   4  103.79   45.60
  -2   1   4  139.29   63.19
  -2   1   4   79.19   26.70
   2  -1  -4  155.98   67.59
   2  -1  -4   95.69   20.40
   2  -1  -4   81.29   27.40
   2  -1  -4  245.28  110.39
   2  -1  -4   80.49   36.20
  -2   0   4   34.10   23.20
  -2   0   4    2.20   11.50
  -2   0   4    4.50    3.00
  -2   0   4    9.00    4.90
  -2   0   4   24.60   13.20
   2   0  -4   26.10   19.70
   2   0  -4    5.40    3.10
   2   0  -4   23.40   13.10
   2   0  -4   34.80   21.70
   2   0  -4   10.60    5.10
  -2  -1   4  162.48   69.39
  -2  -1   4   67.79   37.60
  -2  -1   4   96.59   20.40
  -2  -1   4  134.49   45.10
  -2  -1   4  133.19   60.59
   2   1  -4   90.89   19.40
   2   1  -4  170.68   71.09
   2   1  -4  105.59   35.50
  -2  -2   4  297.37  133.79
  -2  -2   4  544.55  217.18
  -2  -2   4  556.34  183.78
   2   2  -4  577.44  225.18
   2   2  -4  277.47  111.19
   2   2  -4  488.25  161.38
   2   2  -4  315.17  141.89
  -2  -3   4  151.48   65.19
  -2  -3   4 1943.21  737.53
  -2  -3   4  651.23  291.57
  -2  -3   4  577.44  190.48
   2   3  -4 1503.55  570.14
   2   3  -4  142.39   59.49
   2   3  -4  661.13  295.97
   2   3  -4  527.95  174.08
  -2  -4   4  463.65  208.08
  -2  -4   4 1045.90  386.36
  -2  -4   4  522.15  172.48
   2   4  -4  900.21  331.37
   2   4  -4  402.96  133.09
   2   4  -4  291.87  131.69
  -2  -5   4  113.09   54.09
  -2  -5   4  320.57  127.19
  -2  -5   4  269.07   92.59
   2   5  -4  240.38   94.89
   2   5  -4  236.18   81.29
   2   5  -4  117.29   56.09
  -2  -6   4  585.14  200.18
   2   6  -4  586.04  200.48
  -2  -7   4  116.29   63.69
   2   7  -4  369.06  155.18
   2   7  -4  357.26  136.99
  -2  -8   4  102.59   65.19
  -2  -8   4  185.08   71.69
   2   8  -4  154.58   59.89
  -2  -9   4  327.57  165.78
   2   9  -4  490.25  234.38
  -2 -10   4  330.47  166.38
   2  10  -4  445.46  213.68
  -2 -11   4   28.10   26.80
   2  11  -4   54.49   32.70
  -2 -12   4  116.99   56.89
   2  12  -4  163.48   69.19
  -2 -13   4   53.09   35.90
   2  13  -4  166.48   73.89
  -2 -14   4   -0.30    8.50
   2  14  -4    8.70    8.70
   2  15  -4   10.70    9.10
  -2  12   5    7.60    4.40
  -2  11   5    7.50    5.30
  -2  10   5    2.30    3.40
   2 -10  -5    1.30    1.50
   2 -10  -5   -0.60    5.90
   2 -10  -5    6.80    5.30
  -2   9   5    1.30    6.60
  -2   9   5    2.60    2.00
  -2   9   5    3.40    3.80
  -2   9   5   -5.60   15.10
   2  -9  -5    1.20    1.70
   2  -9  -5    0.90    4.20
   2  -9  -5    3.10    6.60
  -2   8   5  140.59   76.19
  -2   8   5   68.39   34.80
  -2   8   5  148.09   74.79
  -2   8   5   64.59   24.40
   2  -8  -5   92.79   47.40
   2  -8  -5   56.69   13.30
   2  -8  -5   67.39   25.10
   2  -8  -5   74.19   43.10
  -2   7   5   86.19   50.69
  -2   7   5   58.19   30.60
  -2   7   5   48.00   11.50
  -2   7   5   30.30   12.00
  -2   7   5   29.80   18.10
   2  -7  -5  138.39   68.79
   2  -7  -5   56.39   13.50
   2  -7  -5   28.70   17.20
   2  -7  -5   58.19   40.70
   2  -7  -5   49.60   18.90
  -2   6   5   22.50   14.90
  -2   6   5   13.60   10.90
  -2   6   5   10.40    5.80
   2  -6  -5    9.20    9.70
   2  -6  -5   27.00   25.40
   2  -6  -5   12.70    7.00
   2  -6  -5   35.90   21.10
  -2   5   5   11.70    3.60
  -2   5   5  884.91  443.26
  -2   5   5   46.40   19.40
   2  -5  -5  467.55  234.78
   2  -5  -5    4.40    7.80
   2  -5  -5   35.30   18.40
  -2   4   5  274.17  138.99
  -2   4   5    7.20    9.30
  -2   4   5  136.39   53.29
   2  -4  -5  195.18   67.69
   2  -4  -5  131.09   51.09
   2  -4  -5  212.08  107.89
  -2   3   5   73.09   35.70
  -2   3   5   97.19   22.90
  -2   3   5  202.28  102.79
  -2   3   5  112.19   44.00
   2  -3  -5   94.59   22.20
   2  -3  -5   51.79   30.40
   2  -3  -5  276.97  140.29
   2  -3  -5  107.49   42.00
  -2   2   5   95.29   45.50
  -2   2   5   70.39   37.00
   2  -2  -5   42.60   26.00
   2  -2  -5   70.49   17.10
   2  -2  -5   93.29   48.30
   2  -2  -5  155.88   78.29
  -2   1   5  160.88   82.69
  -2   1   5   78.89   38.70
  -2   1   5   70.99   28.00
  -2   1   5   76.29   18.30
   2  -1  -5   80.39   41.30
   2  -1  -5   64.69   25.70
   2  -1  -5  139.99   71.69
   2  -1  -5  146.09   72.39
  -2   0   5  119.89   55.29
  -2   0   5    0.60    2.20
  -2   0   5    6.20    8.20
  -2   0   5   -0.90    3.10
   2   0  -5    0.30    6.20
   2   0  -5    0.60    2.00
   2   0  -5   89.29   44.20
   2   0  -5   43.00   30.20
   2   0  -5   -0.50    3.50
  -2  -1   5   44.40   32.30
  -2  -1   5   82.79   42.20
  -2  -1   5   65.39   15.90
  -2  -1   5   70.49   28.20
  -2  -1   5   96.39   50.19
   2   1  -5   55.79   13.80
   2   1  -5   84.89   33.40
   2   1  -5  111.99   57.99
   2   1  -5   62.09   38.40
  -2  -2   5   17.90   21.60
  -2  -2   5   60.19   32.30
  -2  -2   5  178.38   69.09
   2   2  -5   92.69   46.60
   2   2  -5   39.00   22.20
   2   2  -5   45.20   30.50
  -2  -3   5  108.49   56.69
  -2  -3   5   19.80   22.00
  -2  -3   5  149.09   57.99
   2   3  -5  156.58   74.19
   2   3  -5   17.60   19.60
   2   3  -5   91.59   35.80
   2   3  -5   84.39   44.10
  -2  -4   5  122.79   63.39
  -2  -4   5  162.38   77.79
  -2  -4   5  124.39   48.30
   2   4  -5  141.99   72.89
   2   4  -5  111.49   43.30
  -2  -5   5   14.60   21.60
  -2  -5   5   20.10   14.50
  -2  -5   5  331.67  128.59
   2   5  -5   14.70   17.60
   2   5  -5   16.10   12.40
  -2  -6   5   31.00   19.50
  -2  -6   5   37.70   34.80
  -2  -6   5   17.10    8.20
   2   6  -5   98.29   57.29
   2   6  -5   21.40    9.70
   2   6  -5   27.70   17.10
  -2  -7   5   85.49   44.30
  -2  -7   5  339.07  168.68
   2   7  -5  544.55  255.67
   2   7  -5  135.49   49.20
   2   7  -5   80.39   41.40
  -2  -8   5  231.18  124.19
  -2  -8   5  187.18   67.79
   2   8  -5  262.47  130.69
   2   8  -5  178.18   64.39
  -2  -9   5    7.70   17.00
   2   9  -5   15.50   14.80
   2   9  -5   17.40    8.80
  -2 -10   5    4.10   13.40
  -2 -10   5   28.20   13.30
   2  10  -5   43.50   24.30
   2  10  -5   13.50    7.30
  -2 -11   5   46.70   21.90
   2  11  -5   22.00   17.30
  -2 -12   5   28.00   20.70
   2  12  -5   58.69   26.30
  -2 -13   5    1.70    8.70
   2  13  -5    2.80    4.80
  -2  11   6    7.70    4.00
  -2  11   6    1.10    6.20
  -2  11   6    4.40    3.30
  -2  10   6    8.10    4.50
  -2  10   6    6.70    3.30
  -2  10   6    4.70    3.50
  -2  10   6   19.10   12.90
   2 -10  -6   18.00    8.20
  -2   9   6   16.40   10.00
  -2   9   6   29.30    6.90
  -2   9   6   31.20   15.20
  -2   9   6   34.30   17.70
   2  -9  -6   30.50    7.20
   2  -9  -6   12.30    8.40
  -2   8   6    1.00    3.10
  -2   8   6    1.80    1.60
  -2   8   6    0.80    2.90
  -2   8   6    4.20    6.80
   2  -8  -6    3.20    2.30
   2  -8  -6    2.90    6.60
   2  -8  -6    0.20   11.20
  -2   7   6   13.00    8.40
  -2   7   6   14.50    4.40
  -2   7   6   19.00   10.60
  -2   7   6   11.60    6.60
   2  -7  -6   14.50    9.20
   2  -7  -6   17.50    5.10
   2  -7  -6   16.90    9.00
   2  -7  -6    2.90    4.60
  -2   6   6   45.00   23.00
  -2   6   6   25.30   14.00
  -2   6   6   26.70    6.90
  -2   6   6   11.40    7.00
  -2   6   6  186.38   84.89
   2  -6  -6   35.50    8.70
   2  -6  -6  173.38   78.69
   2  -6  -6    3.60    6.60
  -2   5   6    5.20   10.60
  -2   5   6   14.20   10.50
  -2   5   6    4.90    2.60
  -2   5   6    5.10    4.80
  -2   5   6    9.30    7.50
   2  -5  -6    4.70    2.70
   2  -5  -6    2.80    5.80
   2  -5  -6    7.80    6.80
   2  -5  -6    5.10    5.10
  -2   4   6  104.89   50.99
  -2   4   6  141.59   60.09
  -2   4   6   66.99   14.70
  -2   4   6   72.79   30.50
  -2   4   6  112.29   51.69
   2  -4  -6   65.89   14.40
   2  -4  -6  120.99   55.19
   2  -4  -6  139.79   62.09
  -2   3   6  231.58   52.19
  -2   3   6  363.66  152.08
  -2   3   6   98.09   53.99
  -2   3   6  197.78   71.49
  -2   3   6  476.15  235.58
   2  -3  -6  374.86  176.98
   2  -3  -6  230.68   51.99
   2  -3  -6  160.98   58.29
   2  -3  -6  442.26  218.38
   2  -3  -6  288.87  120.89
  -2   2   6   55.29   29.40
  -2   2   6    8.20   14.60
  -2   2   6   11.80    4.50
  -2   2   6   59.59   31.70
   2  -2  -6   16.00    7.10
   2  -2  -6   22.30    6.70
   2  -2  -6   38.30   27.50
   2  -2  -6   72.69   37.40
   2  -2  -6   74.49   36.30
  -2   1   6  188.08   83.49
  -2   1   6   97.39   55.39
  -2   1   6  270.37  135.09
  -2   1   6   93.59   34.40
   2  -1  -6   79.69   49.99
   2  -1  -6  100.59   23.70
   2  -1  -6  281.97  139.99
   2  -1  -6   81.59   30.10
   2  -1  -6  164.88   74.09
  -2   0   6  156.58   32.40
  -2   0   6  188.18   84.69
  -2   0   6   77.69   35.90
  -2   0   6  193.98   70.19
  -2   0   6  359.86  178.48
   2   0  -6   86.39   41.30
   2   0  -6  150.58   31.00
   2   0  -6  205.18   73.99
   2   0  -6  298.17  147.89
   2   0  -6  165.38   73.89
  -2  -1   6   51.19   30.70
  -2  -1   6  144.29   77.29
  -2  -1   6  108.09   25.30
  -2  -1   6  142.09   51.89
  -2  -1   6  185.68   93.19
   2   1  -6   80.49   19.10
   2   1  -6  113.59   41.50
   2   1  -6  131.49   66.29
   2   1  -6   54.29   32.30
  -2  -2   6   92.29   54.59
  -2  -2   6   24.20   10.20
   2   2  -6   23.20    9.70
   2   2  -6   29.30   27.30
   2   2  -6   20.80   13.70
   2   2  -6  111.49   51.89
  -2  -3   6    9.00   16.40
  -2  -3   6  236.48  121.89
  -2  -3   6  164.38   82.89
  -2  -3   6  369.06  132.69
   2   3  -6  226.58  112.89
   2   3  -6  303.27  148.59
   2   3  -6  361.76  129.79
   2   3  -6    1.70   12.70
  -2  -4   6   51.39   25.10
  -2  -4   6   49.00   33.40
  -2  -4   6   69.79   29.00
   2   4  -6  107.89   51.19
   2   4  -6   51.59   21.40
   2   4  -6   61.59   29.10
  -2  -5   6    9.90    7.80
  -2  -5   6    3.00   11.40
  -2  -5   6   32.40   14.20
   2   5  -6   18.00   15.10
   2   5  -6   30.10   13.10
   2   5  -6    6.00    6.00
  -2  -6   6   31.30   16.80
  -2  -6   6   82.59   33.90
   2   6  -6   47.10   27.60
   2   6  -6   22.20   12.50
  -2  -7   6   13.90    9.90
  -2  -7   6   30.50   25.50
  -2  -7   6   73.29   30.80
   2   7  -6   31.70   20.40
   2   7  -6   64.69   27.10
   2   7  -6   11.40    7.70
  -2  -8   6    0.90   10.50
  -2  -8   6    7.60    7.80
  -2  -8   6   33.70   16.20
   2   8  -6    3.70    7.20
   2   8  -6    2.40    5.50
  -2  -9   6   31.40   16.20
  -2  -9   6   68.49   43.10
  -2  -9   6  133.09   59.09
   2   9  -6  100.19   50.59
   2   9  -6  136.19   60.09
  -2 -10   6    2.20    9.90
  -2 -10   6   20.90    9.30
  -2 -11   6    8.80   11.90
   2  11  -6   13.00   11.30
  -2   8   7    2.50    5.50
  -2   8   7    3.40    3.00
  -2   7   7    8.70    3.70
  -2   7   7   17.70   11.30
  -2   7   7    4.10    3.50
   2  -7  -7    6.20    5.00
  -2   6   7   41.20   12.40
  -2   6   7  138.69   65.89
  -2   6   7   69.79   26.50
   2  -6  -7  125.99   43.20
  -2   5   7    4.70    3.00
  -2   5   7   25.40   14.80
  -2   5   7    5.10    3.70
   2  -5  -7    8.60    7.00
  -2   4   7   22.50   12.10
  -2   4   7    6.30    2.90
  -2   4   7   11.20    6.80
   2  -4  -7   11.20    6.80
   2  -4  -7   21.30   11.00
  -2   3   7   28.40   14.50
  -2   3   7    0.90    1.80
  -2   3   7    2.70    3.20
   2  -3  -7    4.10    6.90
   2  -3  -7    2.30    4.20
   2  -3  -7   22.30   11.70
  -2   2   7   97.49   43.10
  -2   2   7  142.29   63.19
  -2   2   7   82.79   37.10
  -2   2   7  128.39   27.00
   2  -2  -7  121.39   55.79
   2  -2  -7   86.89   38.70
   2  -2  -7  198.58   85.19
  -2   1   7   16.70   11.10
  -2   1   7    9.00   11.10
  -2   1   7   36.10   17.20
   2  -1  -7    2.10    5.20
   2  -1  -7   34.30   16.60
   2  -1  -7   21.50   11.40
  -2   0   7    1.10    5.10
  -2   0   7   56.19   27.60
  -2   0   7   -0.40    2.40
  -2   0   7    0.90    1.90
   2   0  -7    1.00    4.10
   2   0  -7   -0.80    3.30
   2   0  -7    1.30    4.60
  -2  -1   7   67.09   32.20
  -2  -1   7    7.50    3.20
  -2  -1   7    9.60    6.40
  -2  -1   7    6.40    7.00
   2   1  -7    5.00    6.00
  -2  -2   7  156.98   68.39
  -2  -2   7    0.10    0.30
  -2  -2   7  133.59   59.29
   2   2  -7  111.39   49.50
   2   2  -7  158.78   71.59
  -2  -3   7    2.40    6.30
  -2  -3   7   34.40   16.70
   2   3  -7    0.50    4.50
   2   3  -7    4.60    6.00
   2   3  -7   26.60   13.50
  -2  -4   7    3.20    6.60
  -2  -4   7   34.70   17.00
   2   4  -7   11.90   12.70
   2   4  -7   18.20   10.70
   2   4  -7   28.30   14.10
  -2  -5   7    1.00    5.00
  -2  -5   7    1.70    2.60
   2   5  -7    6.40    6.30
   2   5  -7    1.60    2.60
  -2  -6   7   56.49   28.50
  -2  -6   7   67.59   25.20
   2   6  -7   47.60   22.30
   2   6  -7   37.60   19.40
   2   6  -7   60.09   22.30
  -2  -7   7    4.60    6.10
  -2  -7   7    5.00    3.40
   2   7  -7    0.60    2.40
   2   7  -7    2.40    5.40
  -2  -8   7    4.90    7.20
  -2  -8   7   14.40    6.60
   2   8  -7    5.90    7.20
   3  -6   5   11.40    9.20
   3  -6   5   13.30    5.70
   3  -5   5   11.50    5.20
   3  -4   5   22.90    9.70
   3   0   5    5.10    2.00
   3   1   5   11.20    3.70
  -3  -2  -5    3.00    3.60
   3   2   5    4.60    2.10
   3   2   5    4.10    3.00
   3   2   5   12.40    9.10
  -3  -3  -5   13.70    6.30
   3   3   5   13.20   43.90
   3   3   5    5.70    2.30
   3   3   5    6.20    3.80
   3   3   5    2.20    5.30
   3   4   5    7.30    2.50
   3   4   5   11.90    9.30
   3   4   5    8.80    4.60
   3   5   5    3.30    6.00
   3   5   5   10.50    5.00
   3   6   5   -4.30    6.70
   3   6   5    5.40    3.10
   3 -10   4   29.30   11.40
   3  -9   4    9.90    5.00
   3  -8   4  138.59   49.99
   3  -7   4   17.50   11.30
   3  -6   4   12.40    9.50
   3  -6   4    4.00    3.30
   3  -5   4   41.80   19.20
   3  -5   4   62.29   25.70
   3  -4   4   54.69   24.30
   3  -3   4    2.60    6.40
   3  -3   4   15.10    7.50
   3  -2   4   59.89   28.50
   3  -2   4   42.70   17.90
   3  -1   4  333.67  149.99
   3  -1   4  133.29   53.49
   3   0   4    5.20    6.60
   3   0   4    1.80    3.00
  -3  -1  -4  122.09   24.20
   3   1   4  111.99   22.10
   3   1   4   82.49   33.50
   3   1   4  212.48   95.99
  -3  -2  -4   56.99   21.70
  -3  -2  -4   26.20    5.60
   3   2   4   30.10    6.30
   3   2   4   28.00   12.20
   3   2   4   52.19   25.00
  -3  -3  -4    2.00    0.90
   3   3   4   26.20   10.60
   3   3   4    2.70    3.50
   3   3   4   45.60   22.70
   3   4   4   69.29   28.80
   3   6   4    2.60    8.90
   3   6   4    5.50    3.70
   3   7   4    3.80    6.50
   3   7   4    4.20    3.50
   3   8   4   16.70    7.10
   3   9   4   -0.40    2.40
   3  10   4    2.20    2.60
   3  -8   3   83.59   33.90
   3  -7   3   29.40   12.70
  -3   6  -3   10.30    5.10
   3  -6   3   -0.40    7.60
   3  -6   3    2.60    2.70
  -3   5  -3   33.70   18.60
   3  -5   3   37.10   21.80
   3  -5   3   59.89   22.00
  -3   4  -3  130.19   66.29
  -3   4  -3  107.49   42.10
   3  -4   3   54.99   29.80
   3  -4   3  131.39   51.09
  -3   3  -3    8.10    7.70
  -3   3  -3    3.80    3.30
   3  -3   3   47.80   26.60
   3  -3   3    3.90    2.90
  -3   2  -3   19.30   12.10
  -3   2  -3    6.60    4.30
   3  -2   3   13.30   11.20
   3  -2   3    5.20    3.50
  -3   1  -3   51.69   27.30
  -3   1  -3   37.90   15.60
   3  -1   3   75.69   39.70
   3  -1   3   35.50   14.60
  -3   0  -3  799.22  399.76
   3   0   3  799.82  400.46
   3   0   3  445.16  171.88
  -3  -1  -3   66.09   34.00
  -3  -1  -3   39.40    7.00
  -3  -1  -3   48.80   19.90
   3   1   3   38.60    6.90
   3   1   3   33.30   13.60
   3   1   3   87.19   45.00
  -3  -2  -3   17.10   10.40
  -3  -2  -3    2.70    3.50
   3   2   3    8.60    9.50
   3   2   3    3.60    3.10
  -3  -3  -3    3.10    6.10
  -3  -3  -3   13.50    7.10
   3   3   3    2.30    8.20
   3   3   3   15.70    7.20
  -3  -4  -3   47.10   25.10
   3   4   3   33.30   20.20
   3   4   3   68.99   27.30
  -3  -5  -3   34.00   19.30
  -3  -5  -3   19.20    7.90
   3   5   3   39.40   22.10
   3   5   3   27.70   10.70
  -3  -6  -3   13.60    9.60
  -3  -6  -3    1.60    3.00
   3   6   3    4.80    3.40
   3   8   3    5.60    4.00
   3   9   3    1.60    2.60
  -3   5  -2  405.16  154.88
   3  -5   2  410.96  157.08
  -3   4  -2  404.26  203.88
  -3   4  -2  871.71  332.67
   3  -4   2  456.05  230.08
   3  -4   2  700.13  267.17
  -3   3  -2   57.09   27.80
   3  -3   2   76.99   37.00
  -3   2  -2   19.90   11.40
   3  -2   2   22.80   12.90
  -3   1  -2  954.20  442.56
  -3   1  -2  778.42  265.87
   3  -1   2 1440.26  667.53
   3  -1   2  701.13  239.48
  -3   0  -2   30.00   15.20
  -3   0  -2    2.70    3.00
   3   0   2   66.69   32.20
   3   0   2    2.30    2.60
  -3  -1  -2 1101.89  510.65
  -3  -1  -2  502.65  185.78
  -3  -1  -2  495.65  169.48
   3   1   2  443.86  164.48
   3   1   2  496.95  169.88
   3   1   2  746.13  346.07
  -3  -2  -2    5.70    6.00
   3   2   2  153.48   57.49
   3   2   2   10.70    9.30
  -3  -3  -2   37.90   19.50
  -3  -3  -2   20.70    8.00
   3   3   2   63.59   31.30
   3   3   2   33.30   11.90
  -3  -4  -2  270.37  103.49
   3   4   2  224.28   85.79
  -3  -5  -2  137.89   53.29
   3   5   2  112.89   43.50
   3  -3   1  136.89   45.30
  -3   2  -1   57.49   26.40
  -3   2  -1   73.49   24.50
   3  -2   1   95.99   43.40
   3  -2   1   84.99   28.30
  -3   1  -1   36.50   21.20
  -3   1  -1   15.20    7.80
   3  -1   1    7.00    1.90
   3  -1   1   11.40   15.70
   3  -1   1   15.80    8.50
  -3   0  -1  108.59   44.50
  -3   0  -1   13.20    3.10
  -3   0  -1    5.70    2.80
   3   0   1   10.10    2.70
   3   0   1    8.90    3.50
   3   0   1  112.99   46.40
  -3  -1  -1   30.40   15.70
   3   1   1   21.80   12.10
   3   1   1    8.70    3.50
   3   1   1    8.90    5.90
   3   2   1   44.40   21.10
   3   2   1   26.50    9.10
  -3  -3  -1   51.59   17.40
   3   3   1   38.90   13.10
   3  -3   0   62.89   12.60
  -3   2   0   16.00    3.60
  -3   2   0   58.09   31.90
   3  -2   0   21.30    4.70
  -3   1   0  571.04  110.89
  -3   1   0  536.85  201.78
   3  -1   0  520.85  101.09
   3  -1   0  854.81  321.77
   3  -1   0  595.94  223.78
  -3   0   0   17.00    4.00
  -3   0   0   29.50   15.50
   3   0   0   16.20    3.90
   3   0   0   13.80   11.10
  -3  -1   0  895.71  173.68
  -3  -1   0  687.73  257.07
   3   1   0  614.84  230.28
  -3  -2   0   51.59   25.30
   3   2   0   54.69   25.70
   3   3   0   71.59   30.20
   3  15   0   12.00    7.80
  -3   4   1  189.28   37.20
   3  -4  -1  163.78   32.10
  -3   3   1  232.48   45.50
  -3   3   1  151.58   63.79
   3  -3  -1  260.97   50.89
   3  -3  -1  220.28   91.09
  -3   2   1   51.19   23.00
  -3   2   1  218.98   43.30
  -3   2   1  136.89   51.69
  -3   2   1  309.97  119.09
   3  -2  -1  217.28   42.70
   3  -2  -1  363.36  138.59
   3  -2  -1  140.09   52.89
   3  -2  -1   84.79   37.40
  -3   1   1 1442.86  689.33
  -3   1   1  813.32  153.58
  -3   1   1 1150.78  394.06
  -3   1   1  788.72  295.07
   3  -1  -1  853.91  161.08
   3  -1  -1 1032.80  385.76
   3  -1  -1  740.43  253.57
   3  -1  -1 1850.91  883.91
  -3   0   1 1273.17  608.14
  -3   0   1  712.33  267.07
  -3   0   1 1371.86  469.75
   3   0  -1  769.82  287.77
   3   0  -1  941.71  177.68
   3   0  -1 1291.37  442.26
   3   0  -1  949.71  453.75
  -3  -1   1 1126.79  420.56
  -3  -1   1 1027.70  193.78
  -3  -1   1 1185.88  406.16
   3   1  -1  929.31  175.18
   3   1  -1 1185.88  406.16
   3   1  -1 1106.59  412.56
   3   2  -1  285.77  109.59
  -3  -3   1   68.59   31.40
  -3 -10   1   33.20   27.40
  -3 -11   1   37.80   28.60
   3  11  -1    4.40   10.90
  -3 -12   1    0.00    8.10
   3  12  -1    0.20    6.30
   3  13  -1   47.90   25.10
   3  14  -1   25.70   18.80
   3  15  -1    2.90    6.40
   3  -6  -2   67.39   14.00
  -3   5   2  166.68   74.79
  -3   5   2  260.27   86.09
   3  -5  -2  285.97   57.19
   3  -5  -2  256.37  107.39
   3  -5  -2  301.77   99.69
  -3   4   2   73.09   37.50
  -3   4   2  119.99   24.00
  -3   4   2  113.59   49.99
  -3   4   2   75.29   29.00
   3  -4  -2  133.09   26.70
   3  -4  -2   62.39   24.20
   3  -4  -2  138.09   60.39
  -3   3   2  330.47  127.49
  -3   3   2  286.27   56.29
  -3   3   2  264.97  100.09
  -3   3   2  282.97  123.69
   3  -3  -2  274.97   53.99
   3  -3  -2  340.97  131.89
  -3   2   2 1149.48  429.86
  -3   2   2  871.11  169.18
  -3   2   2 2284.87  994.80
  -3   2   2  689.63  259.77
   3  -2  -2 1000.90  374.56
   3  -2  -2 2346.57 1021.60
  -3   1   2 3409.66 1483.75
  -3   1   2 2202.08  819.72
  -3   1   2 2369.86  891.21
   3  -1  -2 1715.73  639.14
   3  -1  -2 1977.40  382.86
   3  -1  -2 2226.38  837.22
   3  -1  -2 5406.96 2353.26
  -3   0   2   63.29   28.80
  -3   0   2    6.90    4.50
   3   0  -2    2.80    2.10
   3   0  -2   55.69   25.70
   3   0  -2    5.30    4.00
  -3  -1   2 2564.14  953.90
  -3  -1   2 2143.29  933.11
  -3  -1   2 1226.78  461.45
   3   1  -2 1715.03  332.07
   3   1  -2 2732.53 1016.20
  -3  -2   2  829.62  311.17
  -3  -2   2 1017.50  443.26
  -3  -2   2 1871.01  703.63
   3   2  -2  762.12  285.87
   3   2  -2 1000.90  436.16
  -3  -3   2   49.20   27.20
  -3  -3   2  477.15  179.88
   3   3  -2  404.86  152.68
  -3  -7   2   30.30   22.90
  -3  -8   2   66.89   36.20
   3   8  -2   52.29   26.40
   3   9  -2    5.20    8.80
  -3 -10   2    1.10   10.90
  -3 -11   2   21.90   23.40
   3  11  -2  169.48   87.59
  -3 -12   2    7.60   13.50
   3  12  -2    9.60   12.40
   3  15  -2   23.50   15.00
  -3   7   3   17.60   28.40
  -3   7   3   13.60    4.30
  -3   7   3   13.40    5.80
   3  -7  -3    9.40    3.20
   3  -7  -3   21.20    8.10
  -3   6   3   -0.30   19.20
  -3   6   3    8.30    3.20
   3  -6  -3    9.10    3.10
   3  -6  -3    5.30    4.00
   3  -6  -3    9.30   20.70
  -3   5   3   22.00   20.30
  -3   5   3   21.40    5.50
  -3   5   3   70.09   32.70
  -3   5   3   20.40    7.90
   3  -5  -3   37.50   25.90
   3  -5  -3   60.29   28.70
   3  -5  -3   23.50    9.30
  -3   4   3  644.54  252.87
  -3   4   3  618.34  123.49
  -3   4   3  423.46  189.58
  -3   4   3  415.46  137.29
   3  -4  -3  666.93  133.09
   3  -4  -3  403.96  181.18
   3  -4  -3  411.26  135.89
  -3   3   3   51.89   29.60
  -3   3   3   36.10    8.60
  -3   3   3  105.89   48.10
  -3   3   3  117.19   39.20
   3  -3  -3   99.39   45.50
   3  -3  -3   53.09   11.80
   3  -3  -3  106.19   35.70
   3  -3  -3   43.40   24.40
  -3   2   3  124.09   55.49
  -3   2   3  172.08   34.40
  -3   2   3  178.88   78.39
   3  -2  -3   81.59   31.50
   3  -2  -3  193.18   38.50
   3  -2  -3  343.17  149.88
   3  -2  -3  128.49   54.39
  -3   1   3  131.39   55.79
  -3   1   3   40.70    9.30
  -3   1   3   90.09   40.00
  -3   1   3   41.50   16.50
   3  -1  -3  146.69   64.69
   3  -1  -3   36.50    8.40
   3  -1  -3   41.90   16.40
   3  -1  -3   94.99   40.20
  -3   0   3 1287.47  481.55
  -3   0   3 1238.58  240.48
  -3   0   3 1458.75  635.34
  -3   0   3 1800.12  677.13
   3   0  -3 1081.09  209.98
   3   0  -3 1272.77  475.55
   3   0  -3 1112.69  484.75
   3   0  -3 1585.34  596.64
  -3  -1   3   63.39   28.70
  -3  -1   3   51.49   11.50
  -3  -1   3  101.49   39.20
  -3  -1   3   67.29   34.30
   3   1  -3   36.10    8.30
   3   1  -3   67.09   31.80
   3   1  -3  115.29   44.10
   3   1  -3   73.79   33.60
  -3  -2   3  232.28  101.79
  -3  -2   3   84.19   41.20
  -3  -2   3   98.79   37.80
   3   2  -3   55.79   30.00
   3   2  -3   89.69   34.30
   3   2  -3  405.86  177.28
  -3  -3   3   46.00   22.00
  -3  -3   3    6.70   21.70
  -3  -3   3   45.10   15.70
   3   3  -3   37.20   18.60
   3   3  -3   32.80   11.60
  -3  -4   3  652.83  255.37
  -3  -4   3 1053.29  347.07
   3   4  -3  798.92  306.77
   3   4  -3  900.21  296.57
  -3  -5   3   92.49   49.80
  -3  -5   3  101.09   34.20
   3   5  -3   34.60   21.80
   3   5  -3   93.09   31.40
  -3  -6   3   -0.50   10.90
  -3  -6   3   37.20   14.30
   3   6  -3   32.70   22.50
  -3  -7   3   24.40   21.80
   3   7  -3   82.09   40.10
  -3  -8   3  126.19   63.29
   3   8  -3  398.16  163.98
   3   9  -3    0.60   10.20
  -3 -10   3    5.10   15.80
  -3 -11   3    1.30   13.60
   3  11  -3   29.10   26.80
  -3 -12   3    0.20    8.50
   3  12  -3   62.69   38.60
  -3 -13   3    2.20    8.80
   3  13  -3    4.80   10.10
   3  14  -3    1.80    5.20
   3  15  -3    3.00    6.10
  -3  11   4   13.10    7.00
  -3  10   4    2.50    3.70
   3  -9  -4   22.60    6.00
  -3   8   4   73.59   47.60
  -3   8   4   73.59   13.70
  -3   8   4   86.79   45.70
  -3   8   4   49.60   20.80
   3  -8  -4   56.59   10.90
   3  -8  -4  105.39   54.79
   3  -8  -4   66.09   35.40
   3  -8  -4   70.39   28.10
  -3   7   4   67.19   15.70
  -3   7   4   41.70   25.70
  -3   7   4   58.99   23.70
   3  -7  -4   72.59   16.80
   3  -7  -4   78.09   30.80
   3  -7  -4   77.89   41.50
  -3   6   4    1.90   18.70
  -3   6   4    8.20    3.60
  -3   6   4   18.60   13.10
   3  -6  -4   63.99   25.40
   3  -6  -4    9.00    4.30
   3  -6  -4   14.70   11.90
   3  -6  -4    0.80   20.70
  -3   5   4 1313.67  286.67
  -3   5   4 1228.38  569.74
  -3   5   4 1314.97  604.34
   3  -5  -4 1483.05  323.37
   3  -5  -4 1146.29  391.46
   3  -5  -4 1402.86  650.63
  -3   4   4  337.77  131.69
  -3   4   4  210.58   47.50
  -3   4   4  358.26  166.98
   3  -4  -4  244.28   54.49
   3  -4  -4  229.78  107.99
   3  -4  -4  225.38   87.49
  -3   3   4 2785.62 1290.67
  -3   3   4 1598.74  592.44
  -3   3   4 1380.86  471.65
   3  -3  -4 1391.96  515.15
   3  -3  -4 1375.36  299.87
   3  -3  -4 1288.17  440.06
   3  -3  -4 3115.39 1443.46
  -3   2   4   22.40   12.60
  -3   2   4    6.60    3.90
  -3   2   4   25.30   10.30
  -3   2   4   44.30   25.10
   3  -2  -4    6.20    4.10
   3  -2  -4   38.30   21.90
   3  -2  -4   28.90   11.30
   3  -2  -4   31.40   17.30
  -3   1   4 4131.89 1845.42
  -3   1   4 3614.24  716.13
  -3   1   4 3059.49 1007.30
  -3   1   4 3540.75 1306.37
   3  -1  -4 3515.15  696.63
   3  -1  -4 3162.38 1166.38
   3  -1  -4 2962.60  975.00
   3  -1  -4 7062.29 3152.48
  -3   0   4   12.60    4.70
  -3   0   4   58.49   30.90
  -3   0   4   20.20   11.80
  -3   0   4   11.80    6.50
  -3   0   4    7.90   14.00
   3   0  -4   13.00    4.60
   3   0  -4   10.80    5.80
   3   0  -4   43.30   22.30
   3   0  -4   50.39   26.90
  -3  -1   4 3004.80 1110.19
  -3  -1   4 3892.21 1404.76
  -3  -1   4 3598.24  712.93
  -3  -1   4 5199.18 1710.93
  -3  -1   4 3614.24 1614.44
   3   1  -4 3579.04 1291.07
   3   1  -4 3129.49  620.24
   3   1  -4 1911.91  854.21
   3   1  -4 3183.78 1174.68
   3   1  -4 4240.58 1395.16
  -3  -2   4   15.80   19.60
  -3  -2   4  703.03  264.67
   3   2  -4    8.00   14.60
   3   2  -4  533.95  200.88
   3   2  -4   16.30    7.40
   3   2  -4   57.69   29.50
  -3  -3   4  697.93  263.67
   3   3  -4 1287.87  597.54
   3   3  -4 1123.29  383.46
  -3  -4   4  170.58   74.59
   3   4  -4  371.36  143.59
   3   4  -4   92.59   40.40
   3   4  -4  302.77  103.89
   3   4  -4  169.48   80.59
  -3  -5   4  976.30  453.15
  -3  -5   4 2258.37  770.42
   3   5  -4 1235.08  572.94
   3   5  -4 1526.85  521.25
  -3  -6   4    7.30   15.60
  -3  -6   4   21.30   10.10
   3   6  -4   11.20   14.80
   3   6  -4   20.00    9.30
  -3  -7   4  237.78   91.79
   3   7  -4  226.18   87.19
  -3  -8   4    3.20   16.30
  -3  -8   4  229.88   89.59
   3   8  -4  161.98   90.89
  -3  -9   4   42.80   37.90
   3   9  -4  168.18   92.99
  -3 -10   4    9.40   18.90
   3  10  -4   28.10   22.90
  -3 -11   4   10.30   16.00
   3  11  -4   10.50   12.10
  -3 -12   4   62.99   39.40
  -3 -13   4   24.50   17.40
   3  13  -4   11.20    9.50
   3  14  -4    1.50    4.40
  -3  13   5   -0.20    2.00
  -3  12   5    1.90    2.60
  -3  11   5    4.50    4.30
   3 -11  -5    3.80    2.00
  -3  10   5    1.60    1.70
  -3  10   5   -1.80   12.50
  -3  10   5    1.90    3.40
   3 -10  -5    1.00    1.60
  -3   9   5    5.60   15.10
  -3   9   5    5.60    2.40
  -3   9   5    5.30    4.40
  -3   9   5    2.40    6.10
   3  -9  -5    5.10    2.30
  -3   8   5   59.79   12.80
  -3   8   5   56.89   37.50
  -3   8   5   86.99   40.60
   3  -8  -5   59.89   12.70
  -3   7   5   10.00    9.30
  -3   7   5   10.80    4.00
  -3   7   5    9.20    4.80
  -3   7   5   15.50   23.90
   3  -7  -5   15.70    5.20
   3  -7  -5    7.50   20.20
   3  -7  -5   10.50    5.70
   3  -7  -5   10.30   10.20
  -3   6   5    8.80    9.30
  -3   6   5   19.60    6.20
  -3   6   5   12.20    6.00
  -3   6   5  235.18  105.09
   3  -6  -5   18.80    6.00
   3  -6  -5  251.17  114.29
   3  -6  -5   14.30    7.00
   3  -6  -5   10.70   11.80
  -3   5   5   20.80   18.40
  -3   5   5   67.99   36.30
   3  -5  -5   17.30    4.70
   3  -5  -5   22.10   18.60
   3  -5  -5   63.79   34.80
  -3   4   5  518.65  171.38
  -3   4   5  331.37   58.59
  -3   4   5 1080.09  540.75
  -3   4   5  370.36  143.79
   3  -4  -5  879.71  440.66
   3  -4  -5  429.46   75.39
   3  -4  -5  380.26  147.49
   3  -4  -5  488.65  162.28
  -3   3   5   10.10   11.90
  -3   3   5    3.30   10.30
  -3   3   5    6.60    3.40
  -3   3   5    3.90    4.40
  -3   3   5   14.40   10.20
   3  -3  -5   10.80    4.40
   3  -3  -5   11.30    9.50
   3  -3  -5    0.70    3.30
  -3   2   5   15.50   15.50
  -3   2   5    9.80    4.60
  -3   2   5  127.49   65.29
   3  -2  -5   14.80   11.80
   3  -2  -5    6.40    3.50
   3  -2  -5  263.07  133.29
   3  -2  -5  105.09   48.80
  -3   1   5   67.79   41.30
  -3   1   5   13.50   15.00
  -3   1   5   66.99   35.40
  -3   1   5   51.29   20.80
  -3   1   5   45.40   12.10
   3  -1  -5   60.39   32.70
   3  -1  -5   50.79   20.50
   3  -1  -5  109.79   56.89
   3  -1  -5   52.09   31.70
  -3   0   5  789.32  364.96
  -3   0   5  576.44  233.38
  -3   0   5  894.41  196.48
  -3   0   5 1119.09  427.56
  -3   0   5  812.02  408.76
   3   0  -5 1235.08  621.54
   3   0  -5  765.02  168.08
   3   0  -5  767.22  353.46
   3   0  -5  991.90  378.66
  -3  -1   5   42.20   11.30
  -3  -1   5   37.30   28.90
  -3  -1   5   39.80   27.30
  -3  -1   5   58.59   23.60
  -3  -1   5   93.09   48.20
   3   1  -5   73.09   39.80
   3   1  -5   29.60    8.40
   3   1  -5   59.39   23.90
   3   1  -5  132.29   68.79
   3   1  -5   28.70   25.30
  -3  -2   5    6.80    8.70
  -3  -2   5   10.20   13.20
  -3  -2   5   18.00    9.30
   3   2  -5    2.40   12.60
   3   2  -5   29.20   22.60
   3   2  -5   20.30    9.40
   3   2  -5   10.10   10.30
  -3  -3   5   14.40   10.90
  -3  -3   5   -2.70   11.20
  -3  -3   5    7.30    5.40
   3   3  -5   26.80   27.00
   3   3  -5  121.69   44.50
   3   3  -5    6.90    4.20
   3   3  -5    9.10    9.70
  -3  -4   5  342.27  172.48
  -3  -4   5    1.60    9.80
  -3  -4   5  405.56  156.98
   3   4  -5    4.10   10.20
   3   4  -5  349.96  135.49
   3   4  -5  236.38  119.69
  -3  -5   5   21.90   15.10
  -3  -5   5    7.00   17.90
   3   5  -5   25.90   25.70
   3   5  -5   13.10    6.60
   3   5  -5    6.80    9.70
  -3  -6   5   12.90   11.20
  -3  -6   5   14.70   22.40
  -3  -6   5   49.50   18.90
   3   6  -5   40.50   31.80
   3   6  -5   38.50   14.80
   3   6  -5   12.10   10.30
  -3  -7   5   12.60   10.40
  -3  -7   5   22.20   27.00
  -3  -7   5   33.30   13.30
   3   7  -5   30.10   25.10
   3   7  -5   29.90   11.90
  -3  -8   5  183.38   88.59
  -3  -8   5  177.98   71.59
   3   8  -5  208.68   83.39
  -3  -9   5   15.50   19.30
  -3  -9   5   17.10    9.20
   3   9  -5   12.40   12.40
  -3 -10   5   12.30   15.80
  -3 -10   5   17.00    8.80
   3  10  -5    8.20    9.50
  -3 -11   5   64.79   39.20
   3  11  -5   68.69   35.90
  -3 -12   5    2.30    8.00
   3  12  -5    1.20    3.50
  -3 -13   5   -1.00    3.90
   3  13  -5    1.40    3.80
  -3  11   6   31.60    8.20
  -3  11   6   12.50    9.40
  -3  11   6   12.00    6.00
   3 -11  -6   19.10    5.50
  -3  10   6   33.80   18.80
  -3  10   6    9.60    5.10
   3 -10  -6   17.20    5.60
  -3   9   6    4.20    2.50
  -3   9   6    0.80    6.50
  -3   9   6    5.00    3.50
   3  -9  -6    6.60    3.50
  -3   8   6    6.00   14.60
  -3   8   6    9.20    3.30
  -3   8   6    1.50    3.00
  -3   8   6    4.10    6.20
   3  -8  -6    9.30    3.50
  -3   7   6  119.59   49.80
  -3   7   6   68.79   30.40
  -3   7   6   63.29   26.80
  -3   6   6   31.20   16.30
  -3   6   6   38.80    9.60
  -3   6   6   59.19   28.90
  -3   6   6   26.70   12.70
  -3   6   6   66.69   29.50
   3  -6  -6   41.60    9.90
  -3   5   6  242.38   94.89
  -3   5   6  191.58   39.00
  -3   5   6  306.47  138.19
  -3   5   6  124.29   50.79
   3  -5  -6  158.18   32.10
   3  -5  -6  206.38   83.19
   3  -5  -6  122.49   53.39
  -3   4   6   13.50   17.20
  -3   4   6   28.60   14.80
  -3   4   6    1.00    4.50
   3  -4  -6   13.80    4.60
   3  -4  -6    4.30    7.50
   3  -4  -6    9.20    6.50
   3  -4  -6   16.60    9.60
   3  -4  -6   15.90   15.50
  -3   3   6    6.20   12.80
  -3   3   6    0.40    5.30
  -3   3   6    1.60    2.00
  -3   3   6    7.00    5.00
  -3   3   6   10.80    7.60
   3  -3  -6   -0.50    7.60
   3  -3  -6    2.50    2.30
   3  -3  -6   23.50   12.60
   3  -3  -6   13.40   14.50
   3  -3  -6   10.60    6.50
  -3   2   6  126.59   57.29
  -3   2   6   62.29   15.80
  -3   2   6  107.79   54.49
   3  -2  -6   51.09   19.30
   3  -2  -6   67.79   16.60
   3  -2  -6  112.49   62.19
   3  -2  -6  147.59   73.89
   3  -2  -6  148.19   68.09
  -3   1   6  198.28   87.49
  -3   1   6  235.58   53.49
  -3   1   6  191.88   69.39
   3  -1  -6  215.68   48.70
   3  -1  -6  152.98   55.49
   3  -1  -6  290.87  122.19
  -3   0   6    1.40    2.30
  -3   0   6  142.29   64.89
  -3   0   6   -1.20    9.10
  -3   0   6   -0.90    3.10
  -3   0   6   11.80    9.10
   3   0  -6   11.60   15.70
   3   0  -6    0.90    2.00
   3   0  -6    0.50    3.20
   3   0  -6    4.50    7.10
   3   0  -6  129.39   58.79
  -3  -1   6  206.08   90.99
  -3  -1   6   44.60   35.60
  -3  -1   6  226.18   50.99
  -3  -1   6  385.36  191.08
   3   1  -6  237.28   85.39
   3   1  -6  260.17   58.19
   3   1  -6  219.68  116.99
   3   1  -6  207.08  103.49
   3   1  -6  170.58   75.39
  -3  -2   6   25.20   20.40
  -3  -2   6   67.09   44.70
  -3  -2   6  150.48   54.89
  -3  -2   6   24.40    7.40
   3   2  -6   63.69   45.70
   3   2  -6  136.99   49.90
   3   2  -6   24.30   22.20
  -3  -3   6    6.10    7.20
  -3  -3   6    5.10   11.20
  -3  -3   6    2.00    3.90
   3   3  -6    4.70    4.70
   3   3  -6   -0.30    4.30
   3   3  -6    6.00    7.60
   3   3  -6   10.60   15.20
  -3  -4   6    8.60   14.50
  -3  -4   6   10.80   16.80
  -3  -4   6   11.00    6.20
  -3  -4   6    7.80    6.90
   3   4  -6    8.70    7.20
   3   4  -6    8.80   12.50
  -3  -5   6  194.98   88.69
  -3  -5   6  398.16  165.98
  -3  -5   6  175.18   70.19
   3   5  -6  294.77  122.69
   3   5  -6  147.59   59.19
   3   5  -6  136.19   62.29
  -3  -6   6   85.89   43.60
  -3  -6   6   46.40   21.70
  -3  -6   6   58.39   24.90
   3   6  -6   54.69   29.30
  -3  -7   6  246.98  102.49
  -3  -7   6   62.59   28.50
  -3  -7   6  171.08   69.89
   3   7  -6  187.38   76.39
  -3  -8   6    0.60    8.80
  -3  -8   6   30.00   15.50
  -3  -8   6   85.09   38.30
   3   8  -6    6.70    8.70
  -3  -9   6    1.90    7.60
  -3  -9   6    6.10    6.50
  -3  -9   6   20.80    9.20
   3   9  -6   13.80   10.10
  -3 -10   6    7.30   11.40
  -3 -10   6   91.89   34.20
   3  10  -6   25.60   15.00
  -3 -11   6   34.90   21.90
  -3 -11   6  145.99   52.59
   3  11  -6   69.39   29.50
  -3   8   7    0.60    1.40
  -3   8   7    4.00    6.00
  -3   8   7    0.70    2.00
  -3   7   7    2.50    2.30
  -3   7   7   16.50   10.80
  -3   7   7    3.20    3.30
  -3   6   7   -0.10    1.60
  -3   6   7    5.20    6.10
  -3   6   7    0.70    2.60
   3  -6  -7   -0.20    1.20
  -3   5   7  139.79   36.20
  -3   5   7  338.07  157.78
  -3   5   7  138.49   50.59
   3  -5  -7  127.79   33.60
   3  -5  -7  109.79   39.70
  -3   4   7    0.30    1.40
  -3   4   7    5.00    5.50
  -3   4   7    1.40    2.70
   3  -4  -7    0.70    1.70
  -3   3   7   46.20   11.30
  -3   3   7   70.09   31.50
  -3   3   7   51.89   24.00
   3  -3  -7   55.09   12.70
   3  -3  -7   25.20   19.20
  -3   2   7   42.80   24.80
  -3   2   7    3.10    2.50
  -3   2   7    6.20    4.70
  -3   2   7    8.00    6.90
   3  -2  -7    4.30    2.70
   3  -2  -7    1.30    4.90
  -3   1   7  141.49   62.39
  -3   1   7  271.67  116.59
  -3   1   7  267.67  116.89
   3  -1  -7  166.78   34.80
   3  -1  -7   91.89   45.90
  -3   0   7   93.39   40.30
  -3   0   7    5.20    3.00
  -3   0   7    5.70    4.70
  -3   0   7    4.10    6.20
   3   0  -7    2.30    2.20
   3   0  -7   -0.60    2.90
  -3  -1   7   65.49   35.10
  -3  -1   7  163.28   33.90
  -3  -1   7  231.38  101.59
  -3  -1   7  358.26  153.18
   3   1  -7  150.58   31.40
   3   1  -7  104.29   51.49
  -3  -2   7   13.30   16.40
  -3  -2   7    4.70    2.60
  -3  -2   7   22.40   11.80
  -3  -2   7   43.10   20.70
   3   2  -7    4.80    8.50
  -3  -3   7   28.50   14.90
  -3  -3   7   70.69   32.40
   3   3  -7   55.39   29.60
  -3  -4   7    7.20    6.90
   3   4  -7    4.00    6.90
  -3  -5   7  110.79   53.09
  -3  -5   7  111.99   40.90
   3   5  -7  163.78   56.99
  -3  -6   7   10.60    8.40
  -3  -6   7   12.00    5.90
   3   6  -7   53.09   23.60
  -3  -7   7   14.90    9.90
  -3  -7   7    5.90    3.80
   3   7  -7    1.40    3.90
  -3  -8   7   -0.70    5.90
  -3  -8   7    1.30    2.20
   4  -6   4   19.10   11.30
   4  -6   4   64.09   23.20
   4  -5   4   14.20    8.90
   4  -5   4   16.10    6.50
   4  -4   4    1.30    5.90
   4  -4   4    3.30    2.50
   4  -3   4   79.69   38.40
   4  -3   4   65.19   24.10
   4  -2   4    8.10    8.10
   4  -2   4   12.20    5.40
   4  -1   4   38.30   19.50
   4  -1   4   16.40    6.80
   4   0   4   45.30   22.80
   4   0   4    6.30    3.50
   4   1   4   18.00    4.80
   4   1   4   98.79   46.80
   4   1   4   16.20    6.90
  -4  -2  -4   12.30    3.40
   4   2   4   17.80   10.60
   4   3   4   33.80   17.60
   4   3   4   38.50   14.60
   4   4   4    2.30    5.70
   4   4   4    5.20    3.30
   4   5   4    1.40    6.30
   4   6   4   22.40   13.00
   4   6   4   10.30    4.70
   4  -8   3   22.10    8.80
   4  -7   3   77.99   34.50
   4  -6   3   27.30   14.40
   4  -6   3   68.39   30.30
   4  -5   3   21.30   11.50
   4  -5   3   21.70    9.60
   4  -4   3   15.40    8.90
   4  -4   3   82.49   33.60
   4  -3   3   21.10   11.20
   4  -3   3  165.38   66.89
   4  -2   3  302.57  136.09
   4  -2   3  190.38   75.69
   4  -1   3  171.68   77.69
   4  -1   3  158.78   63.29
   4   0   3   16.10    9.90
   4   0   3    1.60    2.80
  -4  -1  -3   36.20   15.50
   4   1   3   78.69   31.70
   4   1   3  433.06  194.28
  -4  -2  -3  141.79   52.59
   4   2   3  122.29   45.50
   4   2   3  128.89   51.59
   4   2   3   98.79   45.50
   4   3   3    5.30    6.90
   4   3   3   50.89   21.00
   4   4   3    6.30    7.40
   4   4   3    9.70    5.10
   4   5   3    6.20    6.50
   4   5   3   10.40    5.40
   4   6   3   13.50    7.00
   4   7   3   12.80    6.80
   4   8   3    3.70    2.70
   4   9   3    1.90    2.30
   4  -6   2   36.20   15.00
  -4   5  -2   48.50   18.10
   4  -5   2   64.59   23.50
   4  -4   2  209.08  104.39
   4  -4   2  331.37  118.29
  -4   3  -2  513.85  253.27
   4  -3   2  424.66  209.78
   4  -3   2  260.47   92.89
  -4   2  -2   40.20   21.70
  -4   2  -2   19.70    8.50
   4  -2   2   58.89   31.70
   4  -2   2   32.00   13.10
  -4   1  -2 1274.37  636.84
  -4   1  -2  510.35  196.98
   4  -1   2  124.89   21.80
   4  -1   2 1115.89  557.94
   4  -1   2  564.34  217.68
  -4   0  -2  333.97   57.99
  -4   0  -2  384.46  158.78
  -4   0  -2  715.83  358.26
  -4   0  -2  456.05  176.08
   4   0   2  438.46   76.09
   4   0   2  308.77  119.19
   4   0   2 1343.47  671.73
  -4  -1  -2  479.05  196.18
  -4  -1  -2  508.45   88.19
   4   1   2  403.26  165.78
   4   1   2  382.56  192.18
  -4  -2  -2   15.20   10.10
  -4  -2  -2  177.48   73.69
   4   2   2  198.38   82.19
   4   2   2   20.90    8.90
   4   2   2   13.30   11.40
  -4  -3  -2  320.17  114.49
   4   3   2  259.57   92.69
  -4  -4  -2  104.49   37.90
   4   4   2   97.99   35.30
  -4  -5  -2   12.40    5.70
   4   5   2   11.40    4.90
  -4   3  -1   81.39   31.60
   4  -3   1   40.50   21.70
   4  -3   1   77.59   30.00
  -4   2  -1   17.50    4.30
  -4   2  -1   57.69   33.50
  -4   1  -1   78.59   40.20
  -4   1  -1   75.79   40.50
  -4   1  -1   39.90   15.70
   4  -1   1   57.69   34.10
   4  -1   1   30.00   11.90
   4  -1   1   60.79   31.50
  -4   0  -1   17.10   13.30
  -4   0  -1    8.30    5.40
   4   0   1   17.60   14.30
   4   0   1   25.00   14.20
  -4  -1  -1   12.80    8.10
  -4  -1  -1   22.60   14.70
  -4  -1  -1   27.30   11.10
  -4  -1  -1   26.50    6.50
   4   1   1   28.60    7.10
   4   1   1   27.30   10.90
   4   1   1   25.90   16.50
  -4  -2  -1  103.39   50.09
  -4  -2  -1   37.80   15.00
   4   2   1   79.39   39.90
   4   2   1   25.10   10.00
  -4  -3  -1    2.10    9.70
  -4  -3  -1   23.50    9.80
   4   3   1   18.50   15.20
   4   3   1   19.90    8.20
   4  -4   0   25.10    6.20
  -4   3   0  828.32  180.38
   4  -3   0  910.71  198.18
   4  -3   0  545.15  206.68
  -4   2   0   59.09   13.70
   4  -2   0   70.29   16.20
  -4   1   0 1722.13  374.56
  -4   1   0 1192.28  440.96
  -4   1   0 3361.76 1559.14
  -4   1   0 2335.07  797.02
   4  -1   0 2060.49  448.06
   4  -1   0 1510.25  558.24
   4  -1   0 1563.94  533.95
   4  -1   0 3876.21 1798.82
  -4   0   0  424.36  158.18
  -4   0   0   53.89   12.80
  -4   0   0  151.58   51.89
   4   0   0   48.80   11.60
   4   0   0  101.39   34.70
   4   0   0  308.97  116.09
  -4  -1   0 2003.30  435.56
  -4  -1   0 1709.33  630.84
  -4  -1   0  705.93  240.88
   4   1   0 2293.17  498.55
   4   1   0 1566.44  578.44
  -4  -3   0  761.82  282.67
   4   3   0 1140.19  422.16
   4   4   0    5.90   12.80
  -4   5   1    4.50    2.40
  -4   5   1    7.90   28.90
   4  -5  -1    2.80    1.80
  -4   4   1   17.30    4.80
  -4   4   1   -2.80   18.70
   4  -4  -1   20.00    5.20
   4  -4  -1   14.90   27.30
  -4   3   1   93.09   21.30
  -4   3   1   70.89   35.60
   4  -3  -1   97.89   22.20
   4  -3  -1   86.89   40.60
  -4   2   1 1070.89  212.88
  -4   2   1  703.03  262.27
   4  -2  -1 1056.79  209.78
   4  -2  -1 1122.59  416.76
  -4   1   1  151.78   62.39
  -4   1   1   96.19   20.20
  -4   1   1  360.76  161.28
   4  -1  -1  124.39   52.19
   4  -1  -1  269.67  120.69
  -4   0   1   31.80   18.70
  -4   0   1   22.50   10.90
  -4   0   1    3.10    2.20
   4   0  -1   13.10   13.70
   4   0  -1   47.30   15.70
   4   0  -1   32.80   15.60
  -4  -1   1  145.19   29.70
  -4  -1   1  163.28   67.49
   4   1  -1  114.39   49.10
  -4  -2   1 1506.45  557.64
   4   2  -1 1251.07  463.35
  -4  -3   1   81.79   36.20
   4   3  -1   74.79   33.80
  -4  -4   1    1.20   12.70
   4   4  -1    1.80   11.80
   4  -7  -2   36.00    8.80
  -4   6   2    0.90    1.80
  -4   6   2   -0.20   20.90
   4  -6  -2   -5.90   21.10
  -4   5   2   65.39   45.70
  -4   5   2  175.08   38.90
  -4   5   2  138.69   47.80
   4  -5  -2  209.98   46.40
   4  -5  -2  195.68   67.09
  -4   4   2   89.19   42.50
  -4   4   2   93.79   32.60
   4  -4  -2  114.59   26.00
   4  -4  -2  154.58   65.49
   4  -4  -2   92.89   32.20
  -4   3   2  167.98   67.59
  -4   3   2  174.38   39.30
  -4   3   2  137.39   64.29
  -4   3   2  177.18   60.89
   4  -3  -2  116.29   54.89
   4  -3  -2  205.28   45.70
   4  -3  -2  200.58   68.79
   4  -3  -2  272.87  105.39
  -4   2   2   18.70   15.60
   4  -2  -2   10.70    3.40
   4  -2  -2   23.00   16.60
  -4   1   2   55.69   28.90
  -4   1   2   37.80    9.20
  -4   1   2   47.80   16.30
   4  -1  -2   41.80    9.40
   4  -1  -2   34.50   11.90
   4  -1  -2   56.19   29.20
  -4   0   2  112.89   48.20
  -4   0   2   86.39   18.70
  -4   0   2   71.69   32.80
  -4   0   2  120.29   40.10
   4   0  -2   72.89   15.60
   4   0  -2   99.89   43.30
   4   0  -2   84.69   39.00
   4   0  -2  131.99   43.80
  -4  -1   2   50.29   28.10
  -4  -1   2   59.19   27.40
   4   1  -2   50.29   26.40
   4   1  -2   84.59   38.90
  -4  -2   2   17.00   19.00
  -4  -2   2   88.99   29.90
   4   2  -2   12.40   15.80
   4   2  -2   48.10   16.30
  -4  -3   2  140.79   58.09
  -4  -3   2  449.26  153.78
   4   3  -2   93.79   40.60
   4   3  -2  304.37  104.29
  -4  -4   2   21.70   20.10
  -4 -11   2    2.90    9.80
  -4 -12   2    7.20   10.40
   4  12  -2   17.80   14.50
   4  13  -2   42.40   24.20
   4  14  -2    1.00    4.10
  -4   8   3    1.20    1.30
  -4   8   3    3.00   17.50
   4  -8  -3    0.60    1.30
   4  -8  -3   12.50    6.40
  -4   7   3   41.20   25.30
   4  -7  -3  169.58   30.00
   4  -7  -3  100.89   41.50
  -4   6   3   40.80   22.00
  -4   6   3    3.60   12.90
  -4   6   3   15.50    7.70
  -4   6   3   13.10    4.20
   4  -6  -3   15.50    4.80
   4  -6  -3   15.10    7.10
  -4   5   3   40.20   22.00
  -4   5   3   14.60    7.10
  -4   4   3   13.30   19.30
  -4   4   3   50.19   12.50
  -4   4   3    6.30    3.90
  -4   4   3   14.50    9.30
   4  -4  -3   47.00   11.70
   4  -4  -3   12.70   11.20
   4  -4  -3    9.60   17.60
  -4   3   3  587.04  221.68
  -4   3   3  434.26   95.49
  -4   3   3  324.37  111.29
  -4   3   3 1155.48  535.55
   4  -3  -3  454.05   99.79
   4  -3  -3 1239.28  574.84
   4  -3  -3  478.35  181.28
  -4   2   3   23.70   20.50
  -4   2   3   27.70    7.60
  -4   2   3  108.49   51.19
   4  -2  -3   34.20   12.50
   4  -2  -3   19.20    5.90
   4  -2  -3  111.29   52.69
   4  -2  -3   25.90   16.90
  -4   1   3  495.05  187.28
  -4   1   3  406.16   89.49
  -4   1   3  817.72  379.36
  -4   1   3  432.36  147.99
   4  -1  -3 1309.27  607.14
   4  -1  -3  360.76   79.59
   4  -1  -3  386.66  132.29
   4  -1  -3  514.45  192.98
  -4   0   3   25.50   19.30
  -4   0   3    2.70    2.70
  -4   0   3    9.60    7.70
  -4   0   3    3.20    4.00
   4   0  -3    1.80    2.40
   4   0  -3    2.60    3.70
   4   0  -3   24.00   16.40
  -4  -1   3  638.14  240.18
  -4  -1   3  362.36   79.89
  -4  -1   3  828.32  283.27
   4   1  -3  348.67   76.89
   4   1  -3  810.12  276.77
   4   1  -3  497.85  187.08
  -4  -2   3   95.39   43.90
  -4  -2   3   64.69   31.60
  -4  -2   3   26.10    9.90
   4   2  -3   71.89   33.60
  -4  -3   3  343.17  132.69
  -4  -3   3  503.35  234.08
  -4  -3   3  953.20  325.67
   4   3  -3  210.48   82.19
   4   3  -3  492.75  229.18
  -4  -4   3   -2.20   18.80
  -4  -4   3   12.60    6.00
   4   4  -3   29.40   10.90
  -4  -5   3   35.50   14.90
   4   5  -3    1.10   13.90
   4   5  -3   46.80   18.80
  -4  -8   3    0.00   13.50
  -4  -9   3   27.60   26.60
   4   9  -3    5.90   12.10
  -4 -10   3   19.80   21.60
   4  10  -3    9.00   10.70
   4  11  -3   84.49   39.80
  -4 -12   3    1.20    7.80
   4  13  -3   12.90   11.50
   4  14  -3   13.90   11.00
   4 -10  -4   24.60    6.00
  -4   9   4   45.30   10.00
  -4   9   4   18.00   25.00
  -4   9   4   19.70    9.70
   4  -9  -4   32.10    7.30
  -4   8   4  117.29   26.60
  -4   8   4   29.50   36.50
  -4   8   4  114.09   57.49
   4  -8  -4  120.29   27.10
   4  -8  -4   72.79   46.70
  -4   7   4   86.89   50.79
  -4   7   4   99.79   22.90
  -4   7   4   33.00   19.30
  -4   7   4   90.09   33.00
   4  -7  -4  125.39   28.40
   4  -7  -4   97.49   35.70
   4  -7  -4  100.89   58.29
  -4   6   4   54.49   35.40
  -4   6   4   47.60    9.60
  -4   6   4   52.99   28.50
  -4   6   4   49.30   20.20
   4  -6  -4   27.90   17.70
   4  -6  -4   56.79   11.20
   4  -6  -4   50.79   20.60
   4  -6  -4   78.29   45.80
  -4   5   4   26.80   17.80
  -4   5   4   30.10    6.80
  -4   5   4    5.30    8.00
   4  -5  -4    6.80    5.30
   4  -5  -4   17.90   13.80
   4  -5  -4   11.80   12.30
  -4   4   4  910.41  299.17
  -4   4   4  726.73  159.78
  -4   4   4  198.98   76.89
  -4   4   4 1255.57  631.44
   4  -4  -4  749.73  164.18
   4  -4  -4 1145.59  576.44
   4  -4  -4  827.32  270.27
  -4   3   4  767.22  355.96
  -4   3   4  593.14  130.69
  -4   3   4  538.45  206.18
  -4   3   4 1111.09  558.94
   4  -3  -4  668.23  146.69
   4  -3  -4 1545.35  777.12
   4  -3  -4  658.63  303.37
  -4   2   4   35.50   28.30
  -4   2   4   18.10    6.30
  -4   2   4   38.40   15.90
   4  -2  -4   13.70    5.30
   4  -2  -4   13.80    7.00
   4  -2  -4   35.30   26.30
  -4   1   4  622.84  289.17
  -4   1   4  413.56   91.59
  -4   1   4  952.60  479.35
  -4   1   4  521.85  199.68
   4  -1  -4  409.36   90.49
   4  -1  -4  599.54  278.47
   4  -1  -4 1134.49  570.74
   4  -1  -4  479.95  183.48
  -4   0   4 2104.89 1058.39
  -4   0   4 1736.83  378.96
  -4   0   4 2343.67  893.81
  -4   0   4 1586.94  727.93
   4   0  -4 1488.85  324.97
   4   0  -4 1719.53  784.82
   4   0  -4 2168.18  826.72
   4   0  -4 1391.96  700.13
  -4  -1   4  362.66  183.18
  -4  -1   4  481.85  106.29
  -4  -1   4  669.83  256.07
  -4  -1   4  637.84  297.57
   4   1  -4  346.77   76.69
   4   1  -4  557.04  258.77
   4   1  -4  591.84  226.18
   4   1  -4  383.46  193.98
  -4  -2   4   24.50   14.70
  -4  -2   4  147.99   77.89
  -4  -2   4   21.10   10.00
  -4  -2   4   13.60    5.10
   4   2  -4  226.88  109.79
   4   2  -4    7.50    4.50
   4   2  -4   27.70   17.10
  -4  -3   4  541.35  272.87
  -4  -3   4  591.14  278.07
  -4  -3   4  572.34  218.88
   4   3  -4  512.25  238.28
   4   3  -4  432.66  165.48
   4   3  -4  592.74  298.97
  -4  -4   4  635.34  320.17
  -4  -4   4   73.99   32.10
  -4  -4   4 1330.37  507.75
   4   4  -4  609.04  307.27
   4   4  -4 1116.59  426.26
  -4  -5   4    8.80   18.00
  -4  -5   4   11.50    9.30
   4   5  -4    2.20   10.50
  -4  -6   4   85.19   56.29
  -4  -6   4  155.78   61.19
   4   6  -4   54.09   35.30
   4   6  -4  106.59   42.30
  -4  -7   4   98.19   62.09
  -4  -7   4  323.77  116.19
   4   7  -4   95.79   54.59
   4   7  -4  267.97   96.29
  -4  -9   4   19.70   21.40
   4   9  -4   92.59   48.40
  -4 -10   4   14.00   17.20
   4  10  -4   94.89   44.80
  -4 -11   4    1.40    8.50
   4  11  -4    4.20    8.40
   4  12  -4   46.00   21.70
   4  13  -4   48.00   21.90
  -4  12   5    0.30    2.20
   4 -12  -5    0.70    1.60
  -4  11   5    1.00    1.90
  -4  11   5    1.90   14.40
  -4  11   5    3.90    3.40
   4 -11  -5    2.50    2.40
  -4  10   5    4.20    2.10
  -4  10   5    2.30   15.60
  -4  10   5   15.40   11.10
   4 -10  -5    2.90    1.90
  -4   9   5    4.60    2.10
  -4   9   5   -0.50   11.00
  -4   9   5    4.20    3.90
   4  -9  -5    7.80    2.80
   4  -9  -5   -0.80   16.70
  -4   8   5    3.20    2.00
  -4   8   5    1.70    9.60
   4  -8  -5    5.90    2.80
   4  -8  -5    4.30   14.30
  -4   7   5   43.00   10.00
  -4   7   5   27.60   20.80
  -4   7   5   18.60   10.60
   4  -7  -5   56.09   12.50
   4  -7  -5   36.60   26.60
  -4   6   5    8.80    3.60
  -4   6   5   11.80   17.60
  -4   6   5    4.80    5.70
   4  -6  -5   14.20    4.70
   4  -6  -5   13.40   15.70
  -4   5   5   37.70   10.30
  -4   5   5   75.99   39.20
  -4   5   5   29.40   12.00
   4  -5  -5   39.00   10.20
   4  -5  -5   43.00   26.00
  -4   4   5    6.80   13.70
  -4   4   5   10.00    4.00
  -4   4   5   32.50   18.20
  -4   4   5    2.80    3.70
   4  -4  -5   13.30    4.80
   4  -4  -5    8.10   14.50
   4  -4  -5    9.70    9.90
   4  -4  -5    1.60    3.70
  -4   3   5  235.08  118.79
  -4   3   5   87.19   16.70
  -4   3   5  107.49   42.70
  -4   3   5  168.38   77.99
   4  -3  -5   92.49   17.50
   4  -3  -5   87.69   34.70
   4  -3  -5  240.28  121.39
  -4   2   5   29.40   21.70
  -4   2   5   18.60    5.00
  -4   2   5   39.10   21.60
  -4   2   5   21.40   10.20
   4  -2  -5   32.90   19.00
   4  -2  -5   20.70    5.10
   4  -2  -5   13.40    7.10
   4  -2  -5   38.20   22.70
  -4   1   5   83.99   42.20
  -4   1   5   60.09   12.30
  -4   1   5   88.69   35.30
   4  -1  -5   89.49   35.50
   4  -1  -5   57.89   29.90
  -4   0   5   12.30   12.20
  -4   0   5    0.60    1.70
  -4   0   5   21.20   13.30
  -4   0   5    3.30    4.60
   4   0  -5   14.70   11.40
   4   0  -5    0.00    1.70
   4   0  -5    0.50    3.80
   4   0  -5    8.00   12.60
  -4  -1   5   74.59   40.90
  -4  -1   5   30.70   27.40
  -4  -1   5   48.70   10.10
  -4  -1   5  108.59   43.10
   4   1  -5   41.50   23.70
   4   1  -5   44.20    9.00
   4   1  -5   57.99   32.00
   4   1  -5   80.89   32.30
  -4  -2   5  231.18  116.39
  -4  -2   5    2.60    2.00
  -4  -2   5   54.29   33.20
  -4  -2   5    4.20    8.10
   4   2  -5   19.70    9.10
   4   2  -5  182.58   93.79
   4   2  -5   97.49   47.90
  -4  -3   5   31.60   26.10
  -4  -3   5  191.68  102.89
  -4  -3   5   73.19   29.30
  -4  -3   5  105.29   54.49
   4   3  -5   78.79   45.40
   4   3  -5  105.19   54.69
   4   3  -5   31.30   23.20
  -4  -4   5    1.20   16.60
   4   4  -5   10.50   18.00
   4   4  -5    1.00    6.30
   4   4  -5   14.00   11.80
   4   4  -5   64.59   23.80
  -4  -5   5    5.80   17.20
  -4  -5   5   -3.30   17.60
  -4  -5   5   36.40   21.50
   4   5  -5    3.90   13.90
  -4  -6   5    4.90   13.70
  -4  -6   5   14.60    9.50
  -4  -6   5   18.40    9.50
   4   6  -5    3.60    8.20
  -4  -7   5   36.10   29.20
  -4  -7   5  203.08   81.49
   4   7  -5   99.09   49.10
  -4  -8   5    1.10    9.30
  -4  -8   5   61.39   26.30
   4   8  -5   43.50   25.10
  -4  -9   5    0.00    7.90
  -4  -9   5   23.70   11.40
   4   9  -5   17.10   14.20
  -4 -10   5    1.70   10.10
  -4 -10   5   29.90   14.90
  -4 -11   5   -0.60    6.10
   4  11  -5   15.80   11.80
  -4 -12   5   -0.80    6.30
   4  12  -5    1.40    4.10
  -4  10   6   10.80    3.60
  -4  10   6   20.80   12.70
  -4  10   6    4.60    3.50
   4 -10  -6   10.70    3.90
  -4   9   6    0.90    1.70
  -4   9   6    9.10    7.90
  -4   9   6    1.50    2.70
  -4   8   6    5.40   12.80
  -4   8   6    3.30    2.70
  -4   8   6    0.10    2.20
  -4   8   6    5.40    6.10
   4  -8  -6    3.90    3.20
  -4   7   6  184.68   82.89
  -4   7   6  131.09   27.80
  -4   7   6  120.19   53.29
  -4   7   6  181.68   78.29
   4  -7  -6  179.28   37.00
  -4   6   6   46.80   27.00
  -4   6   6   20.20    5.90
  -4   6   6   29.70   13.70
  -4   6   6  212.38   91.19
   4  -6  -6   27.10    7.20
  -4   5   6   69.29   30.50
  -4   5   6   38.80    9.50
  -4   5   6   26.90   13.00
  -4   5   6   81.89   35.40
   4  -5  -6   62.29   13.90
  -4   4   6   15.10    5.00
  -4   4   6   13.30   15.80
  -4   4   6   36.80   16.90
   4  -4  -6   18.00    5.30
   4  -4  -6    7.80   11.10
  -4   3   6  831.82  310.17
  -4   3   6  662.73  130.59
  -4   3   6  708.43  280.17
  -4   3   6  955.50  427.56
   4  -3  -6  605.84  226.48
  -4   2   6    9.00    3.90
  -4   2   6   18.10   15.00
  -4   2   6   21.70   11.70
   4  -2  -6    8.20    3.60
   4  -2  -6   19.80   17.10
  -4   1   6  737.53  276.07
  -4   1   6  644.24  127.09
  -4   1   6  606.24  239.88
  -4   1   6  579.34  259.77
   4  -1  -6  577.14  113.59
   4  -1  -6  530.15  198.18
   4  -1  -6 1165.48  452.45
  -4   0   6    8.30   14.40
  -4   0   6   10.90    4.60
  -4   0   6  210.28   83.49
  -4   0   6   33.90   15.60
  -4   0   6    8.30    6.80
   4   0  -6    6.40    3.50
   4   0  -6  158.28   63.39
   4   0  -6    7.50   12.80
  -4  -1   6  322.77  125.59
  -4  -1   6  677.43  303.67
   4   1  -6  418.66  158.18
  -4  -2   6    9.50   13.50
  -4  -2   6    7.00    3.50
  -4  -2   6  362.66  139.99
  -4  -2   6    9.60    7.00
  -4  -2   6   11.30    8.90
   4   2  -6    3.70    2.60
   4   2  -6  360.16  137.39
   4   2  -6    0.40    5.80
  -4  -3   6  178.48   73.69
  -4  -3   6  358.26  152.08
  -4  -3   6 1172.78  463.35
  -4  -3   6  540.05  242.68
   4   3  -6  696.63  276.27
   4   3  -6  123.49   51.39
  -4  -4   6    2.00   13.30
  -4  -4   6   10.80   14.30
  -4  -4   6    6.10    4.90
  -4  -4   6   11.70    7.80
   4   4  -6    8.80   10.60
   4   4  -6    6.50   12.30
  -4  -5   6   -2.30   11.30
  -4  -5   6   58.99   26.20
  -4  -5   6   58.19   24.60
   4   5  -6   81.39   38.90
   4   5  -6    0.70   10.20
  -4  -6   6    5.10   11.00
  -4  -6   6   30.80   15.60
   4   6  -6   54.39   29.70
  -4  -7   6  160.18   69.79
  -4  -7   6  284.67  124.19
  -4  -8   6    0.50    8.70
  -4  -8   6    2.20    5.30
   4   8  -6   64.69   29.70
  -4  -9   6    2.00    7.20
  -4  -9   6    2.80    3.30
   4   9  -6   10.40   10.10
  -4 -10   6   15.20   12.90
  -4 -10   6   34.80   13.90
   4  10  -6   14.00   11.80
  -4   7   7    9.50    4.40
  -4   7   7   12.80    9.00
  -4   7   7    5.30    4.10
   4  -7  -7   12.00    4.80
  -4   6   7  191.38   86.29
  -4   6   7   56.79   21.70
  -4   5   7    0.70    1.60
  -4   5   7    7.50    6.60
  -4   5   7   11.50    6.10
   4  -5  -7    0.70    2.20
  -4   4   7    8.40    4.40
  -4   4   7   23.30   12.90
  -4   4   7    7.90    4.60
   4  -4  -7    5.10    3.70
   4  -4  -7   10.20    8.40
  -4   3   7    6.00    3.80
  -4   3   7    2.20    4.90
  -4   3   7    3.10    3.00
   4  -3  -7    3.80    3.10
   4  -3  -7    0.60    2.40
  -4   2   7  353.46  143.39
  -4   2   7  318.97   80.19
  -4   2   7  236.08   84.89
  -4   2   7  325.97  151.78
   4  -2  -7  340.37   84.89
   4  -2  -7  279.07   91.69
  -4   1   7    9.90   14.20
  -4   1   7   24.10   12.90
  -4   1   7   22.20   11.50
   4  -1  -7    2.30    2.20
   4  -1  -7    0.50    3.40
  -4   0   7    5.40   11.70
  -4   0   7    1.40    1.80
  -4   0   7   -0.80    2.90
  -4   0   7    2.50    5.30
   4   0  -7    0.10    1.70
  -4  -1   7  183.38   80.39
  -4  -1   7   18.00   10.50
  -4  -1   7    1.70    3.90
   4   1  -7    5.10    2.70
   4   1  -7    9.60   11.00
  -4  -2   7  333.27   83.49
  -4  -2   7  104.89   50.89
  -4  -2   7  300.47  108.09
   4   2  -7  262.67   65.99
   4   2  -7  462.05  147.49
  -4  -3   7    4.40   10.40
  -4  -3   7    2.70    6.20
  -4  -4   7    6.00    7.00
  -4  -4   7   14.90    7.80
   4   4  -7    6.40    7.60
  -4  -5   7    7.20    6.70
   4   5  -7    1.90    4.30
  -4  -6   7   76.79   36.10
  -4  -6   7   89.09   32.30
   4   6  -7   92.19   36.60
  -4  -7   7   11.10    8.70
  -4  -7   7   11.50    5.90
   4   7  -7    3.90    5.80
   5  -5   3   13.30    8.50
   5  -5   3   17.80    7.00
   5  -4   3   37.40   18.20
   5  -4   3   55.59   20.00
   5  -3   3   12.20    8.40
   5  -3   3   30.60   11.60
   5  -2   3    6.80    7.10
   5  -2   3    5.90    3.20
   5  -1   3   32.60   17.20
   5  -1   3   26.50   10.10
   5   0   3   91.59   22.70
   5   0   3  293.57  136.39
   5   0   3  143.59   51.39
  -5  -1  -3   50.29   19.70
  -5  -1  -3   21.80    5.60
   5   1   3   15.70    6.30
   5   1   3   27.40   14.40
  -5  -2  -3   15.30    7.90
   5   2   3    2.00    2.20
   5   2   3    5.80    6.60
   5   3   3    2.80    5.90
   5   3   3    3.80    2.50
   5   4   3   50.89   24.90
   5   4   3   53.09   19.20
   5   5   3    3.20    5.70
   5   5   3   10.10    4.50
   5  -6   2    8.90    4.10
   5  -5   2   37.10   17.50
   5  -5   2   23.90   11.10
   5  -4   2    7.60    7.30
   5  -4   2    8.50    4.60
   5  -3   2   12.30    7.60
   5  -3   2   25.00   10.60
   5  -2   2   13.20    3.00
   5  -2   2   27.20   11.70
  -5   1  -2    7.80    8.30
   5  -1   2   18.30    4.10
   5  -1   2   36.20   15.30
   5  -1   2   22.10   11.00
  -5   0  -2   12.90    8.10
  -5   0  -2    2.20    0.90
   5   0   2    3.20    1.30
   5   0   2    6.00    3.30
   5   0   2   33.40   15.30
  -5  -1  -2   30.10    6.40
  -5  -1  -2   22.40   10.30
   5   1   2   33.40    7.10
   5   1   2   26.40   11.20
   5   1   2   17.10    9.20
  -5  -2  -2   43.10   17.20
   5   2   2    2.10    5.40
   5   2   2    5.60    3.30
   5   3   2   15.30    8.80
   5   3   2   12.50    5.80
  -5  -4  -2   -1.50    5.70
   5   4   2   -0.50    2.20
   5   5   2    3.80    3.10
   5   6   2    0.30    2.40
   5  -4   1   39.90   16.30
  -5   3  -1   14.00   14.50
  -5   3  -1   11.20    2.90
  -5   3  -1   25.80   12.30
  -5   3  -1   60.59   24.40
   5  -3   1   14.70    3.70
   5  -3   1   29.40   14.50
   5  -3   1   44.20   17.90
  -5   2  -1   22.80   16.10
  -5   2  -1   18.90    9.30
   5  -2   1   13.10    7.40
  -5   1  -1  270.27  133.29
  -5   1  -1   99.79   22.80
  -5   1  -1  204.48   73.19
   5  -1   1  103.19   23.20
   5  -1   1  159.18   56.99
   5  -1   1  393.06  193.58
  -5   0  -1   39.00   19.70
  -5   0  -1    9.50    3.10
  -5   0  -1    6.00    3.00
  -5   0  -1   65.39   29.40
   5   0   1    8.30    2.80
   5   0   1   50.89   24.80
   5   0   1    9.40    3.80
   5   0   1   24.50   13.50
  -5  -1  -1  113.69   48.10
  -5  -1  -1  165.48   36.90
  -5  -1  -1   47.40   24.00
  -5  -1  -1   97.99   35.30
   5   1   1   71.69   36.20
   5   1   1  144.09   32.10
   5   1   1   83.79   30.10
   5   1   1  160.18   67.39
  -5  -2  -1   55.59   26.10
  -5  -2  -1    2.30    2.20
   5   2   1   75.69   33.20
   5   2   1    1.10    1.80
  -5  -3  -1   16.30   12.60
  -5  -3  -1   13.20    6.20
   5   3   1   23.10   14.20
   5   3   1   10.90    5.00
  -5  -4  -1   -1.10    6.20
   5  -5   0   91.39   20.60
  -5   4   0   11.90    3.50
   5  -4   0   18.60    5.00
  -5   3   0   59.29   13.80
   5  -3   0   81.99   18.80
  -5   2   0  546.75   95.29
   5  -2   0  588.04  102.39
   5  -2   0  903.41  347.97
  -5   1   0  557.04   97.29
  -5   1   0  588.64  242.88
   5  -1   0  630.14  109.69
   5  -1   0  741.43  304.87
  -5   0   0   15.60    3.90
  -5   0   0  226.08   94.89
   5   0   0    8.30    2.60
   5   0   0  183.68   77.89
  -5  -1   0  540.05  222.48
  -5  -1   0  192.58   74.29
   5   1   0  426.66  177.48
  -5  -2   0  695.73  285.77
  -5  -3   0  117.89   52.59
  -5  -4   0    3.90   11.20
   5   4   0   12.70   16.00
   5   5   0    3.90   13.00
  -5   6   1    1.10    1.50
  -5   6   1   -4.30   19.20
   5  -6  -1    1.70    1.40
  -5   5   1   56.99   13.50
  -5   5   1    0.70   16.70
   5  -5  -1   63.49   14.60
   5  -5  -1   24.90   27.90
  -5   4   1   22.20    4.90
  -5   4   1   46.40   29.40
   5  -4  -1   21.40   26.70
  -5   3   1   59.59   11.60
  -5   3   1   67.89   28.30
   5  -3  -1   90.49   36.00
  -5   2   1   29.00   15.50
  -5   2   1    3.80    3.80
  -5   2   1    1.80    1.60
   5  -2  -1   16.00   12.10
   5  -2  -1   36.60   14.40
   5  -2  -1   21.70   11.90
  -5   1   1  117.69   21.70
  -5   1   1   96.69   34.90
   5  -1  -1  130.09   45.20
  -5   0   1  103.09   24.00
  -5   0   1   95.89   34.50
   5   0  -1   77.09   18.20
   5   0  -1  115.09   40.70
  -5  -1   1  144.69   50.79
   5   1  -1  111.99   39.50
  -5  -2   1   31.10   16.30
   5   2  -1   49.30   20.40
  -5  -3   1   50.39   22.10
   5   3  -1   49.50   21.60
  -5  -4   1   13.80   14.70
   5   4  -1   10.70   15.20
  -5  -5   1    3.00   13.40
   5   5  -1    3.70   12.80
   5  -8  -2   23.80    5.70
  -5   7   2   -2.80   17.80
  -5   6   2   12.50    3.90
  -5   6   2    1.60   17.20
   5  -6  -2   17.70    4.90
   5  -6  -2    5.30   23.60
  -5   5   2  296.17   52.19
   5  -5  -2  271.27   47.80
   5  -5  -2  160.58   62.29
  -5   4   2   74.39   32.40
  -5   4   2   30.50    6.70
  -5   4   2   30.20   16.50
   5  -4  -2   34.90    7.30
   5  -4  -2   12.90    9.80
   5  -4  -2   62.09   28.00
  -5   3   2  159.28   80.09
  -5   3   2  273.57   92.79
  -5   3   2  144.59   56.19
   5  -3  -2  363.96  121.09
   5  -3  -2  163.08   63.19
   5  -3  -2  180.68   91.19
  -5   2   2  139.09   70.39
  -5   2   2   98.29   36.80
  -5   2   2  103.29   40.00
   5  -2  -2   68.09   27.30
   5  -2  -2   77.29   30.20
   5  -2  -2  145.19   73.69
  -5   1   2  870.21  190.98
  -5   1   2  900.21  294.07
   5  -1  -2  807.82  176.78
   5  -1  -2  787.72  257.77
  -5   0   2   89.09   33.40
  -5   0   2    8.30    4.30
   5   0  -2  132.29   46.50
   5   0  -2    0.20    2.00
   5   0  -2   21.20    8.90
   5   0  -2   14.40    9.70
  -5  -1   2  874.91  440.06
  -5  -1   2 1060.29  232.48
  -5  -1   2  840.72  320.87
  -5  -1   2 1017.20  331.67
   5   1  -2  780.72  170.78
   5   1  -2 1063.49  346.07
   5   1  -2 1147.19  437.46
   5   1  -2  755.12  379.96
  -5  -2   2   70.59   29.40
  -5  -2   2   71.19   17.40
  -5  -2   2  103.09   39.90
   5   2  -2   64.39   26.50
   5   2  -2   85.79   33.30
  -5  -3   2  161.78   57.59
   5   3  -2  155.58   54.89
  -5  -4   2   14.90   13.00
   5   4  -2   12.50   13.60
  -5  -5   2   33.20   23.50
  -5   9   3    0.80    1.30
  -5   9   3   -4.00   12.40
   5  -9  -3    0.50    1.30
  -5   8   3   54.39   11.60
  -5   8   3    1.80   12.80
   5  -8  -3   48.30   10.50
   5  -8  -3   10.80   18.80
  -5   7   3    1.70    1.50
  -5   7   3  -13.20   31.00
  -5   7   3    3.00    4.40
   5  -7  -3    1.40    1.70
  -5   6   3   12.90   19.00
  -5   6   3   15.50    6.90
   5  -6  -3   41.90   32.50
   5  -6  -3    8.30    4.70
  -5   5   3   10.00    8.00
  -5   5   3   11.90    4.40
  -5   5   3    7.60    4.50
  -5   5   3   28.00   24.10
   5  -5  -3   12.00    4.40
   5  -5  -3   48.50   30.70
   5  -5  -3    7.00    4.50
   5  -5  -3    4.90    8.20
  -5   4   3  317.97  136.69
  -5   4   3  423.06   74.39
  -5   4   3  471.95  236.48
  -5   4   3  344.17  133.09
   5  -4  -3  435.56   76.49
   5  -4  -3  491.15  205.78
   5  -4  -3  289.57  145.89
   5  -4  -3  356.96  138.19
  -5   3   3   14.50    9.30
  -5   3   3   29.40   17.80
  -5   3   3   34.20   14.30
   5  -3  -3   26.60   15.30
   5  -3  -3   14.90    7.60
   5  -3  -3   30.70   17.60
  -5   2   3   13.90   12.40
  -5   2   3   12.90    3.90
  -5   2   3   47.20   24.70
   5  -2  -3   10.80    5.50
   5  -2  -3   14.10    4.00
   5  -2  -3   95.79   49.10
   5  -2  -3   21.30   12.90
  -5   1   3   11.40   11.50
  -5   1   3    4.20    2.40
  -5   1   3   24.30   14.10
   5  -1  -3    4.30    2.30
   5  -1  -3   28.50   16.70
   5  -1  -3    7.20    9.60
  -5   0   3 1168.28  203.08
  -5   0   3 1125.19  366.56
  -5   0   3 1872.01  721.23
   5   0  -3 1103.49  191.68
   5   0  -3  952.90  309.87
   5   0  -3 1552.74  598.24
   5   0  -3  432.06  216.88
  -5  -1   3   16.20   13.60
  -5  -1   3   11.30    4.00
  -5  -1   3   34.80   19.00
   5   1  -3   17.90    4.40
   5   1  -3   18.10   12.50
   5   1  -3   15.40   13.90
  -5  -2   3   39.20   21.90
  -5  -2   3   19.60    5.00
  -5  -2   3   20.10   12.80
  -5  -2   3   79.59   31.40
   5   2  -3   15.60   12.30
   5   2  -3   34.60   17.50
   5   2  -3   51.69   20.70
  -5  -3   3    7.80    7.90
  -5  -3   3    7.50   15.00
  -5  -3   3   20.50    9.40
   5   3  -3   13.90   14.40
   5   3  -3    7.80    4.70
  -5  -4   3  201.68   90.19
  -5  -4   3  890.31  343.57
   5   4  -3  118.89   54.79
   5   4  -3  659.93  254.57
  -5  -5   3   -1.20   15.40
  -5  -5   3   47.70   18.10
   5   6  -3    0.60   11.60
  -5  10   4    1.10    1.80
  -5  10   4   -6.50   18.50
  -5  10   4    1.30    2.70
  -5   9   4   -2.30   13.30
  -5   9   4    2.40    3.30
   5  -9  -4    4.30    2.10
   5  -9  -4    2.00   18.60
  -5   8   4    6.20   10.80
  -5   8   4    5.60    2.30
  -5   8   4    4.70    4.30
  -5   8   4   10.00    6.70
   5  -8  -4   12.80    4.00
  -5   7   4  155.38   69.69
  -5   7   4  208.08   41.80
  -5   7   4  157.68   63.29
  -5   7   4   77.79   36.10
   5  -7  -4  202.48   40.60
   5  -7  -4  231.38   94.59
  -5   6   4    1.00   14.50
  -5   6   4    4.10    2.40
  -5   6   4    4.60    4.00
  -5   6   4   18.90   10.20
   5  -6  -4    5.10    2.90
   5  -6  -4    7.90   17.30
  -5   5   4  121.89   57.29
  -5   5   4   57.19   29.30
  -5   5   4   39.80   15.80
   5  -5  -4   76.89   18.70
   5  -5  -4  167.88   74.99
  -5   4   4   16.50   18.90
  -5   4   4    8.50    3.50
  -5   4   4   26.30   10.70
  -5   4   4   44.70   23.50
   5  -4  -4    8.30    3.60
  -5   3   4  147.89   69.09
  -5   3   4  104.89   24.70
  -5   3   4  104.29   38.20
  -5   3   4  242.38  120.09
   5  -3  -4   97.29   22.80
   5  -3  -4  368.46  182.18
   5  -3  -4  125.89   56.79
  -5   2   4   59.99   33.90
  -5   2   4   38.90    8.40
  -5   2   4   51.99   26.90
   5  -2  -4   58.39   11.50
   5  -2  -4   71.49   36.80
   5  -2  -4   80.19   39.60
  -5   1   4   81.39   42.00
  -5   1   4   55.79   31.00
  -5   1   4   56.69   22.90
   5  -1  -4   39.20   23.50
   5  -1  -4   48.00   19.40
   5  -1  -4   64.79   34.10
  -5   0   4   18.10   11.20
  -5   0   4   13.50   17.10
  -5   0   4    0.50    3.60
  -5   0   4    0.70    1.50
   5   0  -4   -0.10    1.50
   5   0  -4    1.70    3.70
   5   0  -4    9.70   13.40
  -5  -1   4   23.60   14.30
  -5  -1   4   55.19   32.00
  -5  -1   4   56.79   23.10
   5   1  -4   44.80   26.10
   5   1  -4   71.99   28.90
  -5  -2   4   40.70   28.80
  -5  -2   4   17.60    4.60
  -5  -2   4   29.30   16.60
  -5  -2   4   24.20   10.80
   5   2  -4   20.10    4.90
   5   2  -4   14.10    6.80
   5   2  -4   23.20   19.10
  -5  -3   4   86.39   45.90
  -5  -3   4  102.79   51.89
  -5  -3   4  118.29   42.90
   5   3  -4   81.99   41.70
  -5  -4   4    4.90   17.90
  -5  -4   4   15.20   10.20
  -5  -4   4   29.40   11.80
   5   4  -4   12.30   17.70
  -5  -5   4    3.60   15.00
  -5  -5   4  131.19   47.80
  -5  -6   4   18.30    9.40
   5   6  -4   -0.40   13.00
  -5  -7   4  580.94  229.98
  -5  -9   4    0.10    7.10
  -5 -10   4    2.30    6.80
   5  10  -4    1.50    4.70
  -5 -11   4  106.19   44.20
   5  11  -4   71.99   28.70
   5  12  -4    0.00    2.20
  -5  10   5    2.80    2.00
  -5  10   5    5.90    6.40
  -5  10   5    2.50    3.20
   5 -10  -5    2.90    2.00
  -5   9   5    1.00    7.20
  -5   9   5    1.30    1.60
  -5   9   5    1.60    2.60
  -5   9   5    0.00    5.10
   5  -9  -5    2.70    2.60
  -5   8   5   23.90    6.30
  -5   8   5    0.70    4.90
  -5   8   5    1.30    3.80
   5  -8  -5   27.10    6.90
   5  -8  -5    6.70   17.70
  -5   7   5    5.60   11.00
  -5   7   5    1.00    1.40
  -5   7   5    5.90    4.30
  -5   7   5    1.20    4.70
   5  -7  -5    2.60    2.40
   5  -7  -5    3.00   13.50
  -5   6   5   14.00   12.60
  -5   6   5    1.80    1.70
  -5   6   5    3.40    3.40
  -5   6   5    5.30    5.10
   5  -6  -5    4.50    2.70
   5  -6  -5   19.40   15.80
  -5   5   5    1.80    9.80
  -5   5   5    0.90    1.50
  -5   5   5   16.90    8.80
  -5   5   5    6.60    5.30
   5  -5  -5    7.00    3.10
   5  -5  -5    2.50   10.00
  -5   4   5   31.00   18.90
  -5   4   5    5.60    4.80
  -5   4   5    4.10    4.80
   5  -4  -5    5.00    2.80
   5  -4  -5   23.60   16.00
  -5   3   5    3.70   10.40
  -5   3   5    3.60    2.30
  -5   3   5    4.10    4.10
  -5   3   5   22.10   11.40
   5  -3  -5    2.90    2.50
  -5   2   5    2.50    9.60
  -5   2   5    2.80    2.20
  -5   2   5    4.40    4.30
  -5   2   5   14.60    8.30
   5  -2  -5    5.20    2.80
   5  -2  -5    3.60   10.70
  -5   1   5   21.10   17.20
  -5   1   5    8.30    3.50
  -5   1   5   75.59   31.10
  -5   1   5   24.90   12.70
   5  -1  -5   23.30   17.40
  -5   0   5   30.90   24.30
  -5   0   5   33.60    8.80
  -5   0   5   41.50   18.20
  -5   0   5   30.90   15.40
   5   0  -5   26.30    7.10
   5   0  -5   41.50   25.60
  -5  -1   5   11.10   16.40
  -5  -1   5   41.90   20.20
  -5  -1   5   12.90    7.30
   5   1  -5    5.70    2.70
   5   1  -5    8.30   13.90
  -5  -2   5    7.90   14.40
  -5  -2   5    3.50    2.30
  -5  -2   5    6.30    4.80
  -5  -2   5    3.10    5.20
   5   2  -5    1.80    2.00
   5   2  -5   20.90   18.00
  -5  -3   5    4.90   11.80
  -5  -3   5   22.70   11.90
  -5  -3   5   16.60    8.20
   5   3  -5    7.00   13.00
  -5  -4   5    1.80   11.50
  -5  -4   5    4.30    5.10
  -5  -4   5   41.80   17.80
   5   4  -5    4.00   12.00
  -5  -5   5   -0.20   10.30
  -5  -5   5    0.60    4.30
  -5  -5   5    4.70    4.50
  -5  -6   5    1.40    9.10
  -5  -6   5    5.10    5.10
  -5  -6   5   11.60    6.80
   5   6  -5    2.00    9.50
  -5  -7   5   16.30   17.20
  -5  -7   5    0.70    3.20
   5   7  -5   37.40   23.10
  -5  -8   5    3.80   12.60
  -5  -8   5   11.10    7.40
   5   8  -5    0.20    2.90
  -5  -9   5   -0.90    4.30
   5   9  -5    0.00    1.50
  -5 -10   5   -0.70    5.40
   5  10  -5    2.00    4.10
  -5   8   6   54.69   13.80
  -5   8   6   35.80   17.90
   5  -8  -6   68.79   17.00
  -5   7   6   63.09   33.20
  -5   7   6   79.79   22.20
  -5   7   6   86.89   32.40
  -5   7   6   99.39   47.40
   5  -7  -6   98.99   26.90
  -5   6   6   52.29   28.00
  -5   6   6    4.90    3.40
  -5   6   6    7.80    5.00
  -5   6   6   56.29   27.70
   5  -6  -6    4.80    3.50
  -5   5   6  153.18   67.09
  -5   5   6   90.89   19.70
  -5   5   6   89.99   40.70
  -5   5   6  256.37  109.69
  -5   4   6   60.19   14.00
  -5   4   6   76.99   40.70
  -5   4   6  129.09   55.89
   5  -4  -6   58.89   13.50
   5  -4  -6   65.29   33.20
  -5   3   6   31.90   20.00
  -5   3   6   17.40    5.70
  -5   3   6   20.60   10.60
  -5   3   6   29.00   14.00
   5  -3  -6   32.80   19.90
  -5   2   6    7.40   10.80
  -5   2   6   18.50    5.70
  -5   2   6    8.30    5.40
  -5   2   6   26.80   13.20
   5  -2  -6   17.20    5.20
   5  -2  -6    3.40   10.30
  -5   1   6  107.19   44.50
  -5   1   6   66.49   15.20
  -5   1   6   83.99   35.00
  -5   1   6  164.88   69.49
   5  -1  -6   67.09   15.10
   5  -1  -6   69.39   30.00
  -5   0   6   20.90   15.50
  -5   0   6    0.10    1.40
  -5   0   6    0.10    3.10
  -5   0   6    4.80    5.30
   5   0  -6    0.50    1.80
   5   0  -6   16.20   15.10
  -5  -1   6   80.69   36.60
  -5  -1   6   89.09   20.10
  -5  -1   6   85.49   35.80
  -5  -1   6   81.59   35.20
   5   1  -6   63.89   14.10
   5   1  -6   69.39   31.50
  -5  -2   6    8.90   13.60
  -5  -2   6   10.70    4.00
  -5  -2   6    4.10    3.80
  -5  -2   6    1.60    4.80
   5   2  -6    8.10    3.30
   5   2  -6   10.60   14.90
  -5  -3   6   49.60   28.30
  -5  -3   6   11.10    8.00
   5   3  -6   47.40   26.40
  -5  -4   6   87.49   46.40
   5   4  -6   75.69   38.50
   5   4  -6   83.49   41.40
  -5  -5   6    6.00   14.40
   5   5  -6   48.10   25.80
   5   5  -6    2.60   14.60
  -5  -6   6   -2.10   11.20
  -5  -6   6   22.70   13.70
   5   6  -6    0.00    1.70
   5   6  -6    2.30   11.50
  -5  -7   6   85.49   41.40
  -5  -7   6  245.78   88.59
  -5  -8   6   26.70   17.50
  -5  -8   6   46.90   22.80
  -5  -8   6  115.49   41.80
   5   8  -6   84.49   32.80
  -5   4   7    0.70    1.40
  -5   4   7   16.40    9.50
  -5   4   7    0.90    2.20
   5  -4  -7    1.80    2.20
  -5   3   7    8.70    4.40
  -5   3   7   19.90   10.90
  -5   3   7   13.30    6.30
   5  -3  -7    9.90    4.30
  -5   2   7    1.20    1.80
  -5   2   7    8.30    6.60
  -5   2   7    3.10    3.10
   5  -2  -7    2.50    2.50
  -5   1   7   31.70    9.70
  -5   1   7   49.80   23.70
  -5   1   7   29.80   12.10
   5  -1  -7   28.50    8.60
  -5   0   7    9.00    4.30
  -5   0   7    3.20    4.70
  -5   0   7    5.10    4.00
   5   0  -7    4.90    3.30
   5   0  -7   10.60    8.80
  -5  -1   7   40.70   11.50
  -5  -1   7   41.40   20.10
  -5  -1   7   45.80   18.50
   5   1  -7   28.70    8.20
   5   1  -7   22.70   11.90
  -5  -2   7    5.00    3.10
  -5  -2   7    5.20    5.90
  -5  -2   7   16.70    7.90
   5   2  -7    4.60    2.90
   5   2  -7    0.10    1.70
  -5  -3   7    4.40    2.70
  -5  -3   7    7.20    6.60
   5   3  -7    4.80    5.80
  -5  -4   7    1.30    4.30
  -5  -4   7    1.80    2.80
   6  -1   2   23.80    6.00
   6  -1   2   81.79   37.10
   6  -1   2   34.50   12.60
  -6   0  -2   14.20    3.80
   6   0   2   15.60    4.20
   6   0   2   13.90    5.60
   6   0   2   23.20   12.00
  -6  -1  -2   35.70    8.50
   6   1   2   39.80    9.30
   6   1   2   28.40   10.50
   6   1   2    0.90    5.20
   6  -4   1   12.10    7.40
   6  -4   1   22.70    8.60
   6  -3   1    3.00    3.80
   6  -3   1   10.90    4.60
  -6   2  -1   76.79   19.80
   6  -2   1  165.78   76.99
   6  -2   1  182.28   64.99
  -6   1  -1    2.30    1.60
   6  -1   1    1.00    1.40
   6  -1   1    2.80    2.00
   6  -1   1   11.50    6.50
  -6   0  -1    1.40    1.30
   6   0   1    1.90    1.50
   6   0   1    1.80    1.50
   6   0   1    3.80    4.60
  -6  -1  -1    2.00    7.10
  -6  -1  -1    0.90    1.20
   6   1   1    2.50    1.80
   6   1   1    2.50    1.80
   6   1   1    1.60    3.60
  -6  -2  -1  132.19   33.40
   6   2   1   37.30   13.60
   6   3   1    1.90    1.80
  -6   5   0   34.70    7.60
  -6   4   0    1.70    1.20
  -6   3   0   36.00    8.20
  -6   3   0   14.00   15.10
  -6   2   0   29.90   16.10
  -6   2   0    1.20    1.20
   6  -2   0    5.30    2.60
   6  -2   0    9.20    4.30
  -6   1   0   23.80   13.10
  -6   1   0    4.20    1.90
  -6   1   0    7.90    3.50
  -6   1   0   17.30    7.40
   6  -1   0    1.90    1.50
  -6   0   0    9.10    3.00
  -6   0   0   12.20    9.00
   6   0   0    6.40    2.60
  -6  -1   0    3.60    1.90
  -6  -1   0    7.90    8.20
  -6  -1   0    1.20    1.60
   6   1   0    2.30    1.60
  -6  -2   0    3.70    1.90
  -6  -2   0   10.10   10.60
  -6  -3   0   64.79   27.90
  -6  -5   0   -2.80   10.30
  -6   7   1    0.60    1.10
  -6   7   1    3.20   15.90
  -6   6   1    2.10    1.60
  -6   6   1    2.30   16.50
  -6   5   1    1.90    1.40
  -6   5   1    0.10   11.30
  -6   4   1    6.00    2.40
  -6   4   1    3.70    9.90
  -6   3   1    5.80   10.10
  -6   2   1    2.10    1.60
  -6   2   1   11.20   11.90
   6  -2  -1    1.80    1.60
  -6   1   1    1.40    1.50
  -6   1   1    7.60    9.30
  -6   1   1    6.50    2.80
   6  -1  -1    1.90    1.50
   6  -1  -1    3.30    1.80
   6  -1  -1   10.00    5.20
  -6   0   1    1.90    1.50
  -6   0   1    2.60    7.90
  -6   0   1   10.40    4.40
   6   0  -1    0.20    1.10
  -6  -1   1    0.50    1.30
  -6  -1   1   16.00   12.60
   6   1  -1    2.70    1.90
  -6  -2   1   20.60    5.40
  -6  -2   1    8.00   10.70
  -6  -3   1   12.50   13.20
  -6  -5   1   -0.80    9.00
  -6  -6   1   -3.20   10.60
  -6   8   2    1.20    1.70
  -6   8   2  -21.80   23.00
  -6   7   2   37.70    8.70
  -6   7   2   -4.40   15.30
  -6   6   2   49.60   10.90
  -6   6   2   12.80   19.20
  -6   5   2   35.60    8.40
  -6   5   2   50.99   26.40
   6  -5  -2   87.89   42.00
  -6   4   2   12.10    6.30
  -6   4   2   24.20   17.60
  -6   4   2    4.10    3.20
  -6   4   2   26.70    7.00
   6  -4  -2   13.10   18.10
   6  -4  -2    4.60    3.40
   6  -4  -2    3.90    4.50
  -6   3   2   94.99   42.00
  -6   3   2  127.69   26.40
  -6   3   2   77.99   35.30
  -6   3   2   82.79   33.10
   6  -3  -2  172.68   67.79
   6  -3  -2  144.49   65.09
   6  -3  -2  108.19   43.00
  -6   2   2   37.60    9.00
  -6   2   2   80.39   34.30
  -6   2   2   69.29   31.40
  -6   2   2   41.30   16.80
   6  -2  -2   32.60    7.90
   6  -2  -2   81.99   35.60
   6  -2  -2   22.20    9.40
   6  -2  -2   94.29   42.70
  -6   1   2   26.00   16.40
  -6   1   2    5.30    2.80
  -6   1   2    9.30    4.60
   6  -1  -2    4.60    2.40
   6  -1  -2   12.30    5.50
   6  -1  -2   18.80   14.20
  -6   0   2    2.60    2.10
  -6   0   2    7.80   10.60
  -6   0   2   28.30   13.30
  -6   0   2   15.60    6.80
   6   0  -2    2.10    1.90
   6   0  -2    4.30    9.50
   6   0  -2   15.50    6.90
   6   0  -2   25.00   12.60
  -6  -1   2   11.40   13.60
  -6  -1   2    4.30    2.60
  -6  -1   2   22.40   11.00
  -6  -1   2   40.10   16.30
   6   1  -2   32.60   13.50
   6   1  -2    8.90   10.80
  -6  -2   2   31.60   19.00
   6   2  -2   28.60   17.40
  -6  -3   2  111.79   47.60
  -6  -5   2   26.50   17.10
  -6  -6   2   -3.60   11.70
  -6  10   3    0.40    1.20
  -6   9   3    0.50    1.60
  -6   8   3   19.50    6.30
  -6   8   3    1.60    8.30
   6  -8  -3    4.80   17.70
  -6   7   3   15.70    4.40
  -6   7   3   -3.80   40.80
  -6   7   3   10.60    6.50
  -6   6   3    4.20   11.20
  -6   6   3    9.20    3.30
  -6   6   3    3.40    3.60
  -6   6   3    5.50    4.80
   6  -6  -3    8.20   18.10
  -6   5   3   10.40   11.60
  -6   5   3    5.60    2.90
  -6   5   3    1.90    2.90
  -6   5   3    2.40    3.80
  -6   4   3   17.80   14.60
  -6   4   3   17.60    8.40
  -6   4   3   12.90    6.40
   6  -4  -3   22.90   16.10
  -6   3   3  117.49   53.09
  -6   3   3   59.09   28.00
  -6   3   3   67.09   27.40
   6  -3  -3   71.59   32.20
   6  -3  -3   92.09   37.30
   6  -3  -3  139.89   63.29
  -6   2   3   33.80   20.10
   6  -2  -3   20.00   13.70
   6  -2  -3   16.50    7.50
  -6   1   3   48.20   22.30
  -6   1   3   18.50   14.50
  -6   1   3   21.70    9.50
   6  -1  -3   18.60   13.90
   6  -1  -3   34.50   14.60
   6  -1  -3   29.70   14.70
  -6   0   3   16.90   13.40
  -6   0   3    0.00    1.60
  -6   0   3    2.50    3.70
  -6   0   3    2.60    3.20
   6   0  -3    0.90    1.60
   6   0  -3   14.50    6.80
   6   0  -3   14.30   12.80
  -6  -1   3   42.50   24.50
  -6  -1   3   25.10    7.00
   6   1  -3   47.70   24.30
   6   1  -3   21.90    9.60
  -6  -2   3   44.00   24.40
  -6  -2   3   80.59   17.50
  -6  -2   3   23.00   11.80
  -6  -2   3   27.70   12.00
   6   2  -3   27.20   16.80
   6   2  -3   21.40    9.60
  -6  -3   3   63.19   31.80
  -6  -3   3  117.79   47.50
   6   3  -3   38.90   22.00
  -6  -4   3   44.40   19.10
   6   4  -3   10.10   13.80
  -6  -5   3   -0.20    9.80
  -6  -5   3   17.80    8.80
   6   5  -3    3.20    9.80
  -6  -6   3   -0.10   11.20
  -6   9   4   27.10    7.10
  -6   9   4   15.00    6.70
  -6   8   4    0.20    5.50
  -6   8   4    0.90    1.60
  -6   8   4    2.30    2.60
  -6   8   4    1.60    4.30
   6  -8  -4   -1.10   15.20
  -6   7   4    5.20    9.70
  -6   7   4   14.20    5.40
  -6   7   4    6.00    3.90
  -6   7   4    6.40    6.10
   6  -7  -4   28.50   23.10
  -6   6   4   27.50   21.60
  -6   6   4   30.30    7.80
  -6   6   4   39.90   18.80
  -6   6   4   31.60   14.70
  -6   5   4   94.59   41.30
  -6   5   4   16.80    5.10
  -6   5   4   15.50    8.60
  -6   5   4   30.00   14.00
   6  -5  -4  110.09   45.20
  -6   4   4   40.30   23.50
  -6   4   4   47.00   10.80
  -6   4   4   19.10    9.10
  -6   4   4   54.19   23.40
   6  -4  -4   31.40   19.90
  -6   3   4   72.09   32.10
  -6   3   4   80.59   17.60
  -6   3   4   53.09   22.50
  -6   3   4  155.78   65.09
   6  -3  -4  104.59   40.50
  -6   2   4   49.20   25.60
  -6   2   4    7.70    3.40
  -6   2   4   17.10    8.30
  -6   2   4   19.10    9.10
   6  -2  -4    5.70    2.90
   6  -2  -4   20.80   15.50
  -6   1   4   11.80   12.50
  -6   1   4   20.70    5.90
  -6   1   4   25.70   11.60
  -6   1   4   29.30   13.30
   6  -1  -4   10.80    3.90
   6  -1  -4   10.10   10.80
  -6   0   4   39.80   22.00
  -6   0   4   39.10    9.70
  -6   0   4   91.59   38.00
  -6   0   4   50.39   21.90
   6   0  -4   43.60   10.40
   6   0  -4   41.80   21.20
  -6  -1   4   17.40   14.70
  -6  -1   4   15.00    4.90
  -6  -1   4   22.20   10.50
  -6  -1   4   27.40   12.90
   6   1  -4   13.10    4.50
   6   1  -4   20.10   15.50
  -6  -2   4   14.70   14.80
  -6  -2   4   11.40    4.10
  -6  -2   4   11.00    6.10
  -6  -2   4   26.50   12.20
   6   2  -4   20.00   15.90
  -6  -3   4   76.79   34.80
  -6  -3   4  108.59   46.00
  -6  -3   4  126.39   51.59
   6   3  -4   57.59   26.50
  -6  -4   4   11.50   15.30
  -6  -4   4   35.60   16.20
  -6  -4   4   57.49   24.30
   6   4  -4   16.80   16.20
  -6  -5   4    4.90   13.70
  -6  -5   4   86.79   38.80
   6   5  -4    7.90   13.20
  -6  -6   4   -1.30   11.40
  -6  -6   4   71.99   32.80
  -6  -7   4   34.10   13.50
   6   7  -4   -2.60   10.60
  -6   8   5    2.20    1.90
  -6   8   5    3.00    5.00
  -6   8   5    2.20    2.80
  -6   7   5   27.80    8.10
  -6   7   5   24.90   12.60
  -6   7   5   27.10   10.70
  -6   6   5    3.30    3.00
  -6   6   5    2.00    4.20
  -6   6   5    2.80    3.00
  -6   5   5  100.89   42.80
  -6   5   5   13.50    5.40
  -6   5   5    6.10    4.10
  -6   5   5   95.09   45.00
   6  -5  -5  144.79   57.09
  -6   4   5   52.39   29.10
  -6   4   5    3.80    2.30
  -6   4   5    2.30    3.50
  -6   4   5    6.50    4.90
   6  -4  -5   68.99   33.60
  -6   3   5   76.99   40.40
  -6   3   5   58.09   13.50
  -6   3   5   59.89   27.50
  -6   3   5   96.49   41.80
   6  -3  -5   68.19   36.50
  -6   2   5   13.10   14.10
  -6   2   5   31.50   14.70
  -6   2   5    4.00    4.10
   6  -2  -5   10.00   13.50
  -6   1   5   35.50   19.60
  -6   1   5    8.60    3.60
  -6   1   5   13.10    7.30
  -6   1   5    9.90    6.20
   6  -1  -5   15.70   15.50
  -6   0   5   10.50   12.70
  -6   0   5   -0.60    1.10
  -6   0   5    0.60    3.00
  -6   0   5    3.00    3.80
   6   0  -5    0.20    1.50
   6   0  -5   14.90   13.20
  -6  -1   5   16.30   14.40
  -6  -1   5    5.70    2.90
  -6  -1   5   51.99   24.00
  -6  -1   5    2.40    4.40
   6   1  -5   12.40   13.40
  -6  -2   5   15.60   17.90
  -6  -2   5    3.50    2.40
  -6  -2   5    3.20    3.60
  -6  -2   5    6.80    6.00
   6   2  -5   18.20   17.90
  -6  -3   5   39.50   26.60
  -6  -3   5   78.59   17.90
  -6  -3   5   57.69   26.40
  -6  -3   5   61.69   27.40
   6   3  -5   34.20   23.00
  -6  -4   5    4.00   12.40
  -6  -4   5    3.90    4.80
  -6  -4   5   16.70    8.90
   6   4  -5    2.10   14.30
  -6  -5   5    1.80    9.60
  -6  -5   5    2.20    4.20
  -6  -5   5   26.50   10.80
   6   5  -5   -0.50   10.20
  -6  -6   5   10.00   11.70
  -6  -6   5    3.80    4.60
  -6  -6   5   12.00    6.40
  -6  -7   5  106.49   38.70
  -6   5   6    7.60    3.50
  -6   5   6   31.30   15.40
  -6   5   6    4.50    4.00
  -6   4   6   62.79   15.90
  -6   4   6  123.49   55.69
  -6   3   6   81.79   20.30
  -6   3   6   97.39   44.20
  -6   3   6  100.79   36.60
  -6   2   6    6.60    9.80
  -6   2   6    3.90    3.00
  -6   2   6    5.10    3.80
  -6   2   6   24.80   13.50
   6  -2  -6    1.10    2.30
   6  -2  -6    5.00    9.10
  -6   1   6   49.00   23.90
  -6   1   6   11.40    5.40
  -6   1   6   20.70    8.90
  -6   1   6   33.90   17.20
   6  -1  -6   13.10    6.00
   6  -1  -6   28.80   16.40
  -6   0   6  155.98   63.09
  -6   0   6  228.98   58.79
  -6   0   6  312.37  112.19
  -6   0   6  273.97  127.59
   6   0  -6  182.58   47.30
   6   0  -6  187.58   70.79
  -6  -1   6   16.00    6.80
  -6  -1   6   37.80   21.50
  -6  -1   6   23.80   10.10
   6   1  -6   40.50   21.00
  -6  -2   6  227.08   57.99
  -6  -2   6    1.60    4.80
  -6  -2   6    3.60    3.30
   6   2  -6   32.60   19.70
  -6  -3   6  116.29   27.50
  -6  -3   6   47.80   22.70
  -6  -3   6  146.39   53.29
  -6  -4   6   93.49   42.70
  -6  -5   6   14.80    9.00
  -6  -5   6   15.10    6.80
  -7   3   1    4.20    2.40
  -7   2   1    0.70    1.20
   7  -2  -1    3.30    2.40
  -7   1   1   27.90    7.80
  -7   1   1   44.10   19.70
  -7   0   1   16.60    5.20
  -7   0   1   59.19   20.90
  -7  -1   1   36.90    9.70
  -7  -2   1    6.60    3.00
  -7   4   2    4.60    3.70
  -7   4   2    8.20    3.60
  -7   3   2    8.20    3.50
  -7   3   2    1.50    1.60
  -7   2   2  299.47  138.49
  -7   2   2  183.18   46.80
  -7   2   2  150.18   53.59
   7  -2  -2  448.06  207.18
   7  -2  -2  106.39   38.20
  -7   1   2   81.89   22.40
  -7   1   2   55.29   20.00
   7  -1  -2   72.19   25.90
  -7   0   2    1.10    1.80
  -7  -1   2   32.60   15.90
  -7  -1   2   81.09   22.30
  -7  -1   2   99.99   35.80
   7   1  -2  111.79   40.10
  -7  -2   2  250.97   63.09
  -7  -2   2  294.07  104.69
  -7   5   3    2.00    3.60
  -7   5   3    0.80    1.80
  -7   4   3    5.20    3.10
  -7   4   3   10.90    6.10
  -7   4   3    6.50    3.20
  -7   3   3    2.90    9.80
  -7   3   3    0.70    1.40
  -7   3   3    8.10    3.80
  -7   3   3    5.60    3.90
  -7   2   3    0.70    1.70
  -7   2   3    3.20    9.30
  -7   2   3    7.50    5.00
  -7   1   3    4.50    9.60
  -7   1   3    2.70    2.40
  -7   1   3    1.80    1.70
  -7   1   3  108.29   50.59
  -7   0   3   12.20   11.60
  -7   0   3    5.90    4.60
  -7   0   3   21.70    8.50
  -7  -1   3    1.90    2.30
  -7  -1   3   18.10   14.90
  -7  -1   3   17.60    9.30
  -7  -2   3    4.20   10.70
  -7  -2   3    1.10    2.00
  -7  -2   3    2.70    2.20
  -7  -2   3    5.40    4.60
  -7  -3   3    2.60    2.70
  -7  -3   3    4.90   13.00
  -7  -3   3   33.50   12.70
  -7  -4   3   29.50   11.30
  -7   4   4    8.90    3.90
  -7   4   4   33.10   15.80
  -7   4   4   17.40    7.30
  -7   3   4   39.10   10.50
  -7   3   4   55.89   25.60
  -7   3   4   19.70    8.10
  -7   2   4  248.68   93.39
  -7   2   4  263.87   59.69
  -7   2   4  279.37   98.39
  -7   2   4  382.56  169.58
  -7   1   4  135.89   54.39
  -7   1   4    4.20    3.20
  -7   1   4    7.90    4.10
  -7   1   4   14.20    7.80
  -7   0   4    0.60    1.60
  -7   0   4   44.20   21.80
  -7   0   4    0.00    2.00
  -7  -1   4    3.10    3.00
  -7  -1   4   14.50   15.40
  -7  -1   4   11.60    5.60
  -7  -2   4  283.67  106.69
  -7  -2   4  364.26   80.19
  -7  -2   4  182.08   64.49
  -7  -2   4  197.78   88.19
  -7  -3   4   36.60   10.30
  -7  -3   4   55.79   26.00
  -7  -3   4   39.70   14.90
  -7  -4   4    9.90    6.70
  -7  -4   4   72.59   26.40
  -7   2   5    6.60    3.50
  -7   1   5   37.60   10.50
  -7   1   5   93.59   42.50
  -7   1   5   48.00   18.00
  -7   0   5   19.00    6.50
  -7   0   5   39.90   19.10
  -7   0   5   40.30   15.50
  -7  -1   5   51.49   13.70
  -7  -1   5   12.90    8.00
  -7  -1   5   78.09   28.80
  -7  -2   5   12.40    4.70
   0   0   0    0.00    0.00

_computing_structure_solution     'SHELXT 2018/2 (Sheldrick, 2018)'
;
_shelx_hkl_checksum   92916

 
data_beta
 
_audit_creation_method            'SHELXL-2018/3'
_shelx_SHELXL_version_number      '2018/3'
_chemical_name_systematic         ?
_chemical_name_common             beta-glycine
_chemical_melting_point           ?
_chemical_formula_moiety          C2H5NO2
_chemical_formula_sum
 'C2 H5 N O2' 
_chemical_formula_weight          75.07

loop_
 _atom_type_symbol
 _atom_type_description
 _atom_type_scat_dispersion_real
 _atom_type_scat_dispersion_imag
 _atom_type_scat_source
 'C'  'C'   0.0000   0.0000
 'International Tables Vol C Tables 4.2.6.8 and 6.1.1.4'
 'H'  'H'   0.0000   0.0000
 'International Tables Vol C Tables 4.2.6.8 and 6.1.1.4'
 'N'  'N'   0.0000   0.0000
 'International Tables Vol C Tables 4.2.6.8 and 6.1.1.4'
 'O'  'O'   0.0000   0.0000
 'International Tables Vol C Tables 4.2.6.8 and 6.1.1.4'
 
_space_group_crystal_system       monoclinic
_space_group_IT_number            4
_space_group_name_H-M_alt         'P 21'
_space_group_name_Hall            'P 2yb'
 
_shelx_space_group_comment
;
The symmetry employed for this shelxl refinement is uniquely defined
by the following loop, which should always be used as a source of
symmetry information in preference to the above space-group names.
They are only intended as comments.
;
 
loop_
 _space_group_symop_operation_xyz
 'x, y, z'
 '-x, y+1/2, -z'
 
_cell_length_a                    5.3110(11)
_cell_length_b                    6.4540(13)
_cell_length_c                    5.6940(11)
_cell_angle_alpha                 90
_cell_angle_beta                  112.86(3)
_cell_angle_gamma                 90
_cell_volume                      179.84(7)
_cell_formula_units_Z             2
_cell_measurement_temperature     103(2)
_cell_measurement_reflns_used     ?
_cell_measurement_theta_min       ?
_cell_measurement_theta_max       ?
 
_exptl_crystal_description        shard
_exptl_crystal_colour             colourless
_exptl_crystal_density_meas       ?
_exptl_crystal_density_method     ?
_exptl_crystal_density_diffrn     1.386          
_exptl_crystal_F_000              27
_exptl_transmission_factor_min    ?
_exptl_transmission_factor_max    ?
_exptl_crystal_size_max           ?
_exptl_crystal_size_mid           ?
_exptl_crystal_size_min           ?
_exptl_absorpt_coefficient_mu     0.000
_shelx_estimated_absorpt_T_min    ?
_shelx_estimated_absorpt_T_max    ?
_exptl_absorpt_correction_type    ?
_exptl_absorpt_correction_T_min   ?
_exptl_absorpt_correction_T_max   ?
_exptl_absorpt_process_details    ?
_exptl_absorpt_special_details    ?
_diffrn_ambient_temperature       103(2)
_diffrn_radiation_wavelength      0.02508
_diffrn_radiation_type            electrons
_diffrn_source                    ?
;
JEOL JEM-2100 LaB6 transmission electron microscope
;
_diffrn_measurement_method        'Phi scan'
_diffrn_detector_area_resol_mean  ?
_diffrn_reflns_number             2516
_diffrn_reflns_av_unetI/netI      0.1954
_diffrn_reflns_av_R_equivalents   0.2086
_diffrn_reflns_limit_h_min        -7
_diffrn_reflns_limit_h_max        7
_diffrn_reflns_limit_k_min        -8
_diffrn_reflns_limit_k_max        8
_diffrn_reflns_limit_l_min        -7
_diffrn_reflns_limit_l_max        7
_diffrn_reflns_theta_min          0.137
_diffrn_reflns_theta_max          0.957
_diffrn_reflns_theta_full         0.862
_diffrn_measured_fraction_theta_max   0.959
_diffrn_measured_fraction_theta_full  0.955
_diffrn_reflns_Laue_measured_fraction_max    0.959
_diffrn_reflns_Laue_measured_fraction_full   0.955
_diffrn_reflns_point_group_measured_fraction_max   0.961
_diffrn_reflns_point_group_measured_fraction_full  0.968
_reflns_number_total              859
_reflns_number_gt                 745
_reflns_threshold_expression      'I > 2\s(I)'
_reflns_Friedel_coverage          0.843
_reflns_Friedel_fraction_max      0.963
_reflns_Friedel_fraction_full     0.983
 
_reflns_special_details
;
 Reflections were merged by SHELXL according to the crystal
 class for the calculation of statistics and refinement.
 
 _reflns_Friedel_fraction is defined as the number of unique
 Friedel pairs measured divided by the number that would be
 possible theoretically, ignoring centric projections and
 systematic absences.
;
 
_computing_data_collection        ?
_computing_cell_refinement        REDp
_computing_data_reduction         XDS
_computing_structure_solution     'SHELXT 2018/2 (Sheldrick, 2018)'
_computing_structure_refinement 'SHELXL-2018/3 (Sheldrick, 2018)'
_computing_molecular_graphics     ?
_computing_publication_material   ?
_refine_special_details           
;
The structure was solved by dual space methods (Shelxt) and refined using 
the kinematic approximation in Shelxl.  Use of this approximation means
that data-fitting statistics (R-fractors etc) are much higher than is 
usual with X-ray or neutron data. 

H-atoms were loacted in a difference map but refined as variable metric 
rigid bodies. 

Checkcif output with comments:


020_ALERT_3_B The value of Rint is greater than 0.12 .........      0.209 Why ?

Data from several crystals were merged to produce a single data set for 
structure analysis. Variable extinction effects between crystals 
lead to high Rint values. 


050_ALERT_1_A Absorption Coefficient mu Not Given ............     Please Do !

No action taken

924_ALERT_1_A The Reported and Calculated Rho(min) Differ by .      14.14 eA-3
926_ALERT_1_A Reported and Calculated   R1 Differ by .........    -2.7076 Check
927_ALERT_1_A Reported and Calculated  wR2 Differ by .........   -17.7343 Check
928_ALERT_1_A Reported and Calculated    S value   Differ by .    -70.641
972_ALERT_2_A Check Calcd Residual Density  0.12A From      O1     -14.43 eA-3
972_ALERT_2_A Check Calcd Residual Density  0.15A From      O2     -12.94 eA-3
972_ALERT_2_A Check Calcd Residual Density  0.07A From      N1     -11.70 eA-3
972_ALERT_2_A Check Calcd Residual Density  0.05A From      C2     -10.68 eA-3
972_ALERT_2_A Check Calcd Residual Density  0.16A From      C1      -9.09 eA-3
976_ALERT_2_C Check Calcd Residual Density  1.06A From      N1      -0.99 eA-3
976_ALERT_2_C Check Calcd Residual Density  1.05A From      N1      -0.79 eA-3
976_ALERT_2_C Check Calcd Residual Density  1.10A From      N1      -0.75 eA-3
922_ALERT_1_C wR2 in the CIF and FCF Differ by ...............    -0.0013 Check
925_ALERT_1_C The Reported and Calculated Rho(max) Differ by .       1.13 eA-3

We suspect that Checkcif is using X-ray scattering factors for these calculations. 
The figures quoted are from Shelxl.

351_ALERT_3_B Long    C-H (X0.96,N1.08A) C1     -   H4     ...       1.18 Ang.
351_ALERT_3_B Long    C-H (X0.96,N1.08A) C1     -   H5     ...       1.18 Ang.
353_ALERT_3_B Long    N-H (N0.87,N1.01A) N1     -   H1     ...       1.17 Ang.
353_ALERT_3_B Long    N-H (N0.87,N1.01A) N1     -   H2     ...       1.17 Ang.
353_ALERT_3_B Long    N-H (N0.87,N1.01A) N1     -   H3     ...       1.17 Ang.
309_ALERT_2_C Single Bonded Oxygen (C-O > 1.3 Ang) ...........         O1 Check
309_ALERT_2_C Single Bonded Oxygen (C-O > 1.3 Ang) ...........         O2 Check

Bond length distortions occur when the kinetatic model is used.  Some 
lengthening is expected because of strong H-bonding. In GLYCIN15 the NH 
range is 1.046 to 1.055 Ang.

019_ALERT_1_C  _diffrn_measured_fraction_theta_full/_max < 1.0      0.996 Why ?
911_ALERT_3_C Missing # FCF Refl Between THmin & STh/L=  0.600         16 Why ?
913_ALERT_3_C Missing # of Very Strong Reflections in FCF ....          1 Note
912_ALERT_4_G Missing # of FCF Reflections Above STh/L=  0.600          4 Note

Only rotation anout phi is avaialble and this has led to low completeness.


082_ALERT_2_C High R1 Value ..................................       0.13 Why ?
084_ALERT_3_C High wR2 Value (i.e. > 0.25) ...................       0.30 Why ?
222_ALERT_3_C Large Non-Solvent    H    Uiso(max)/Uiso(min) ..        6.6 Ratio
340_ALERT_3_C Low Bond Precision on  C-C Bonds ...............     0.0100 Ang.

See note avove regarding data-fitting. Stats like these are normal when electron
diffraction data are fitted with a kinematic model. 


761_ALERT_1_C CIF Contains no X-H Bonds ......................     Please Check
762_ALERT_1_C CIF Contains no X-Y-H or H-Y-H Angles ..........     Please Check
790_ALERT_4_C Centre of Gravity not Within Unit Cell: Resd.  #          1 Note
              C2 H5 N O2
906_ALERT_3_C Large K value in the Analysis of Variance ......      2.386 Check
042_ALERT_1_G Calc. and Reported MoietyFormula Strings  Differ     Please Check
072_ALERT_2_G SHELXL First  Parameter in WGHT Unusually Large.       0.16 Why ?

No action taken

092_ALERT_4_G Check: Wavelength given is not Cu,Ga,Mo,Ag Ka ..     0.0251 Ang.

OK


111_ALERT_2_G ADDSYM Detects (Pseudo) Centre of Symmetry .....         80 %Fit
180_ALERT_4_G Check Cell Rounding: # of Values Ending with 0 =          3
760_ALERT_1_G CIF Contains no Torsion Angles .................          ? Info
961_ALERT_5_G Dataset Contains no Negative Intensities .......     Please Check
981_ALERT_1_G No non-zero f" Anomalous Scattering Values Found     Please Check
986_ALERT_1_G No non-zero f' Anomalous Scattering Values Found     Please Check

No action taken

;
_refine_ls_structure_factor_coef  Fsqd
_refine_ls_matrix_type            full
_refine_ls_weighting_scheme       calc
_refine_ls_weighting_details
'w=1/[\s^2^(Fo^2^)+(0.1642P)^2^] where P=(Fo^2^+2Fc^2^)/3'
_atom_sites_solution_primary      'Dual space'
_atom_sites_solution_secondary    ?
_atom_sites_solution_hydrogens    difmap
_refine_ls_hydrogen_treatment     'idealised+riding'
_refine_ls_extinction_method      none
_refine_ls_extinction_coef        .
_refine_ls_abs_structure_details
;
 All f" are zero, so absolute structure could not be determined
;
_refine_ls_abs_structure_Flack    ?
_chemical_absolute_configuration  ?
_refine_ls_number_reflns          859
_refine_ls_number_parameters      54
_refine_ls_number_restraints      1
_refine_ls_R_factor_all           0.1379
_refine_ls_R_factor_gt            0.1276
_refine_ls_wR_factor_ref          0.2964
_refine_ls_wR_factor_gt           0.2894
_refine_ls_goodness_of_fit_ref    1.180
_refine_ls_restrained_S_all       1.179
_refine_ls_shift/su_max           0.000
_refine_ls_shift/su_mean          0.000
 
loop_
 _atom_site_label
 _atom_site_type_symbol
 _atom_site_fract_x
 _atom_site_fract_y
 _atom_site_fract_z
 _atom_site_U_iso_or_equiv
 _atom_site_adp_type
 _atom_site_occupancy
 _atom_site_site_symmetry_order  
 _atom_site_calc_flag
 _atom_site_refinement_flags_posn
 _atom_site_refinement_flags_adp
 _atom_site_refinement_flags_occupancy
 _atom_site_disorder_assembly
 _atom_site_disorder_group
N1 N -0.1483(10) 0.4346(8) 0.2359(11) 0.0101(13) Uani 1 1 d . . . . .
H1 H -0.155(3) 0.468(3) 0.032(4) 0.010(6) Uiso 1 1 calc R . . . .
H2 H -0.169(3) 0.257(3) 0.260(5) 0.020(7) Uiso 1 1 calc R . . . .
H3 H 0.059(4) 0.492(3) 0.388(4) 0.052(15) Uiso 1 1 calc R . . . .
C1 C -0.3846(12) 0.5482(9) 0.2721(13) 0.0124(14) Uani 1 1 d . . . . .
H4 H -0.594(7) 0.474(3) 0.135(4) 0.066(19) Uiso 1 1 calc R . . . .
H5 H -0.3840(12) 0.724(5) 0.213(2) 0.021(8) Uiso 1 1 calc R . . . .
C2 C -0.3642(12) 0.5367(8) 0.5596(14) 0.0099(14) Uani 1 1 d . . . . .
O1 O -0.1195(10) 0.5095(9) 0.7419(9) 0.0126(13) Uani 1 1 d . . . . .
O2 O -0.5910(9) 0.5644(8) 0.5990(11) 0.0127(12) Uani 1 1 d . . . . .
 
loop_
 _atom_site_aniso_label
 _atom_site_aniso_U_11
 _atom_site_aniso_U_22
 _atom_site_aniso_U_33
 _atom_site_aniso_U_23
 _atom_site_aniso_U_13
 _atom_site_aniso_U_12
N1 0.009(2) 0.011(2) 0.013(3) -0.004(2) 0.007(2) -0.002(2)
C1 0.011(3) 0.012(3) 0.016(3) 0.002(3) 0.007(3) 0.001(3)
C2 0.010(3) 0.012(3) 0.013(3) 0.000(3) 0.009(3) 0.000(2)
O1 0.004(2) 0.025(3) 0.010(3) 0.003(2) 0.004(2) 0.0002(17)
O2 0.006(2) 0.015(2) 0.020(3) -0.005(2) 0.008(2) -0.0014(17)
 
_geom_special_details
;
 All esds (except the esd in the dihedral angle between two l.s. planes)
 are estimated using the full covariance matrix.  The cell esds are taken
 into account individually in the estimation of esds in distances, angles
 and torsion angles; correlations between esds in cell parameters are only
 used when they are defined by crystal symmetry.  An approximate (isotropic)
 treatment of cell esds is used for estimating esds involving l.s. planes.
;
 
loop_
 _geom_bond_atom_site_label_1
 _geom_bond_atom_site_label_2
 _geom_bond_distance
 _geom_bond_site_symmetry_2
 _geom_bond_publ_flag
N1 C1 1.535(6) . ?
C1 C2 1.600(9) . ?
C2 O2 1.320(6) . ?
C2 O1 1.323(8) . ?
 
loop_
 _geom_angle_atom_site_label_1
 _geom_angle_atom_site_label_2
 _geom_angle_atom_site_label_3
 _geom_angle
 _geom_angle_site_symmetry_1
 _geom_angle_site_symmetry_3
 _geom_angle_publ_flag
N1 C1 C2 112.4(5) . . ?
O2 C2 O1 124.6(6) . . ?
O2 C2 C1 117.7(6) . . ?
O1 C2 C1 117.7(4) . . ?
 
_refine_diff_density_max    0.215
_refine_diff_density_min   -0.293
_refine_diff_density_rms    0.080

_shelx_res_file
;
TITL Beta glycine in P2(1) solved Shelxt
    BETA.res
    created by SHELXL-2018/3 at 07:59:49 on 06-Aug-2019
CELL 0.02508 5.311 6.454 5.694 90 112.863 90
ZERR 2 0.0011 0.0013 0.0011 0 0.03 0
LATT -1
SYMM -X,0.5+Y,-Z
SFAC  C 0.731 36.995 1.195 11.297 0.456 2.814 0.125 0.346 0 0 0 0 0.77 12.011
SFAC  H 0.375 15.495 0.141 4.126 0.022 0.025 -0.101 46.884 0 0 0 0 0.32 1.008
SFAC  N 0.572 28.846 1.043 9.054 0.465 2.421 0.131 0.317 0 0 0 0 0.75 14.007
SFAC  O 0.455 23.78 0.917 7.622 0.472 2.144 0.138 0.296 0 0 0 0 0.73 15.999
UNIT 4 10 2 4
TEMP -170
L.S. 20
FMAP 2
PLAN 10
ACTA
LIST 4
WGHT    0.164200
FVAR      64.43245
N1    3   -0.148262    0.434608    0.235859    11.00000    0.00864    0.01074 =
         0.01335   -0.00397    0.00678   -0.00223
AFIX 138
H1    2   -0.155003    0.468355    0.032484    11.00000    0.01041
H2    2   -0.169277    0.256966    0.259893    11.00000    0.01964
H3    2    0.058885    0.492319    0.387708    11.00000    0.05244
AFIX   0
C1    1   -0.384622    0.548158    0.272080    11.00000    0.01119    0.01186 =
         0.01576    0.00179    0.00715    0.00117
AFIX  24
H4    2   -0.594252    0.473999    0.135185    11.00000    0.06565
H5    2   -0.384018    0.724051    0.213227    11.00000    0.02075
AFIX   0
C2    1   -0.364244    0.536691    0.559551    11.00000    0.00966    0.01186 =
         0.01281    0.00035    0.00950   -0.00044
O1    4   -0.119458    0.509509    0.741903    11.00000    0.00426    0.02471 =
         0.00990    0.00313    0.00381    0.00015
O2    4   -0.590964    0.564417    0.598984    11.00000    0.00628    0.01464 =
         0.02011   -0.00461    0.00836   -0.00138
HKLF 4


REM  Beta glycine in P2(1) solved Shelxt
REM wR2 = 0.296444, GooF = S = 1.17978, Restrained GooF = 1.17905 for all data
REM R1 = 0.127617 for 745 Fo > 4sig(Fo) and 0.137915 for all 859 data
REM 54 parameters refined using 1 restraints

END

WGHT      0.1647      0.0000

REM Highest difference peak  0.215,  deepest hole -0.293,  1-sigma level  0.080
Q1    1   0.2177  0.3515  0.2986  11.00000  0.05    0.21
Q2    1  -0.2898  0.9087  0.2096  11.00000  0.05    0.17
Q3    1  -0.1625  0.3755  0.0141  11.00000  0.05    0.16
Q4    1  -0.7543  0.3026  0.0639  11.00000  0.05    0.16
Q5    1   0.0038  0.7093  0.1132  11.00000  0.05    0.16
Q6    1  -0.2326  0.8343  0.4317  11.00000  0.05    0.15
Q7    1  -0.2995  0.2003  0.2347  11.00000  0.05    0.15
Q8    1   0.0346  0.3623  0.1653  11.00000  0.05    0.14
Q9    1  -0.2505  0.2491 -0.0085  11.00000  0.05    0.14
Q10   1  -0.0361  0.2264  0.0529  11.00000  0.05    0.14
;
_shelx_res_checksum   25816

_shelx_hkl_file
;
   0   0   1  69972.  18689.   1
   0   0   2  86969.  23274.   1
   0   0  -2  70053.  18770.   1
   0   0   5  14945. 3331.04   1
   0   0  -5  11327. 2658.03   1
   0   0   6  19624. 4957.50   1
   0   0  -6  14091. 3705.78   1
   0  -1   1  58478.  15824.   1
   0  -1   1  49535.  16904.   1
   0   1  -1  35103.  12044.   1
   0  -1   2  81344.  17669.   1
   0  -1   2  77256.  26269.   1
   0  -1  -2  88264.  18984.   1
   0   1   2 104087.  22388.   1
   0   1  -2  79765.  27135.   1
   0  -1   3  40550.  16139.   1
   0  -1   3  57507.  11663.   1
   0  -1  -3  53622.  10761.   1
   0   1   3  63699.  12756.   1
   0   1  -3  35180.  14059.   1
   0   1  -3  52125.  10639.   1
   0  -1   4  15953. 3871.71   1
   0   1   4  17624. 4091.46   1
   0   1  -4  14302. 3564.95   1
   0   1  -4  17119. 4160.25   1
   0  -1   5 1938.08 815.459   1
   0  -2   0 167462.  44800.   1
   0  -2   0 403723.  88588.   1
   0  -2   0 999999. 460542.   1
   0   2   0 288102.  44759.   1
   0   2   0 823957. 379482.   1
   0   2   0 344395.  75556.   1
   0   2   0 172076.  45973.   1
   0  -2   1 115135.  31020.   1
   0  -2   1 120477.  18749.   1
   0  -2   1  87535.  29741.   1
   0  -2  -1 142978.  38138.   1
   0   2   1 111331.  29676.   1
   0   2  -1 134075.  20870.   1
   0   2  -1 106030.  28495.   1
   0   2  -1  83974.  28551.   1
   0  -2   2  32606. 7389.71   1
   0  -2   2  31097. 6297.04   1
   0   2  -2  28276. 5799.27   1
   0   2  -2  26540. 6025.89   1
   0  -2   3 2305.54 1293.40   1
   0  -2   3 2921.08 926.749   1
   0  -2  -3 4807.77 1025.49   1
   0   2   3 3639.41 822.743   1
   0   2  -3 2834.88 1532.58   1
   0   2  -3 6090.65 1566.98   1
   0  -2   4  17042. 4148.11   1
   0  -2   4  18276. 4488.06   1
   0  -2  -4  14148. 3276.40   1
   0   2   4  22550. 5176.04   1
   0   2  -4  17341. 4362.60   1
   0   2  -4  12295. 3053.82   1
   0  -2   5 2433.43 840.549   1
   0  -2   5 5232.69 1442.73   1
   0  -2  -5 5406.71 1236.34   1
   0   2   5 3061.51 733.306   1
   0   2  -5 3197.08 1103.60   1
   0   2  -5 1760.42 650.343   1
   0  -2   6 8765.67 2522.05   1
   0  -2  -6  10696. 2487.65   1
   0   2   6  10299. 2332.25   1
   0   2  -6 8753.53 2366.65   1
   0   2  -6 6681.50 1965.60   1
   0  -3   1  37612. 8470.25   1
   0  -3   1  34613. 6980.97   1
   0  -3   1  37216. 5511.93   1
   0  -3  -1  44395. 9732.89   1
   0  -3  -1  29199. 3508.29   1
   0   3   1  27151. 3263.86   1
   0   3   1  52529.  11477.   1
   0   3  -1  37924. 5625.25   1
   0   3  -1  33136. 6693.64   1
   0   3  -1  29850. 6750.30   1
   0   3  -1  25832. 3646.70   1
   0  -3   2  16459. 5766.89   1
   0  -3   2  35961.  14448.   1
   0  -3   2  22626. 4925.13   1
   0  -3  -2  21020. 4245.24   1
   0   3   2  19308. 3903.68   1
   0   3  -2  19450. 4229.05   1
   0   3  -2  43707.  17584.   1
   0   3  -2  21862. 7681.09   1
   0  -3   3  18511. 3498.18   1
   0  -3   3  17985. 5613.11   1
   0   3  -3  15257. 2928.37   1
   0   3  -3  16455. 5180.08   1
   0  -3   4  19021. 6592.47   1
   0  -3   4  15006. 6240.38   1
   0   3  -4  22287. 7697.28   1
   0   3  -4  13816. 5920.67   1
   0  -3   5 3829.62 1504.25   1
   0  -3   5 5228.65 1604.21   1
   0  -3  -5 5374.34 1269.12   1
   0   3   5 4933.22 1207.61   1
   0   3  -5 5734.51 1805.34   1
   0   3  -5 5957.10 2176.04   1
   0  -3   6 1518.01 583.569   1
   0  -3  -6  856.74 349.291   1
   0   3   6 1824.77 578.308   1
   0   3  -6  842.57 455.686   1
   0   3  -6  963.98 774.180   1
   0  -4   0 141360.  34771.   1
   0  -4   0  55686.  19276.   1
   0  -4   0  46985. 9753.13   1
   0  -4   0  62080. 6811.00   1
   0   4   0  42938. 4730.87   1
   0   4   0  57709.  11866.   1
   0   4   0  63416.  21983.   1
   0   4   0  73978.  18199.   1
   0  -4   1  37604. 7895.58   1
   0  -4   1  37224.  12918.   1
   0  -4  -1  48887. 9991.90   1
   0  -4  -1  36993.  12829.   1
   0   4   1  42371.  14698.   1
   0   4   1  48037. 5313.63   1
   0   4   1  50506.  10295.   1
   0   4  -1  32432.  11283.   1
   0   4  -1  40166. 8389.31   1
   0  -4   2  10692. 3340.75   1
   0  -4   2  14322. 2836.10   1
   0  -4   2  10668. 2152.97   1
   0  -4  -2  13889. 2481.18   1
   0   4   2 8356.93 1492.51   1
   0   4  -2  12979. 2569.40   1
   0   4  -2  13250. 2602.59   1
   0   4  -2  10554. 3327.39   1
   0  -4   3 2630.92 1245.65   1
   0  -4   3 5378.38 2873.33   1
   0   4  -3  652.77 448.401   1
   0   4  -3 3865.64 1660.46   1
   0   4  -3 7952.24 3729.66   1
   0  -4   4  10089. 3070.82   1
   0  -4   4 4390.93 1462.16   1
   0   4  -4 5884.25 1943.34   1
   0   4  -4 3941.32 1378.39   1
   0  -4   5 1351.68 817.887   1
   0  -4   5  231.44 545.932   1
   0   4  -5 2395.79 1159.04   1
   0   4  -5  187.09 510.724   1
   0  -4   6 2714.69 1139.62   1
   0  -4  -6 4212.87 966.005   1
   0   4  -6 4204.77 1566.57   1
   0   4  -6 4261.43 1447.19   1
   0  -5   1  12432. 3372.72   1
   0  -5   1  12254. 3638.60   1
   0  -5  -1  17815. 3399.43   1
   0  -5  -1  21028. 6212.05   1
   0  -5  -1  14905. 3785.91   1
   0   5   1  21934. 6475.10   1
   0   5   1  17058. 4265.48   1
   0   5   1  12339. 2404.69   1
   0   5  -1  19013. 5730.47   1
   0  -5   2 4953.46 2012.14   1
   0  -5   2 3869.68 1606.23   1
   0  -5   2  10563. 4860.38   1
   0  -5  -2  12974. 5216.51   1
   0   5   2 7316.87 2976.52   1
   0   5  -2 1697.69 990.286   1
   0   5  -2  13424. 5835.69   1
   0  -5   3  10170. 3084.58   1
   0  -5   3  14618. 4220.96   1
   0  -5   3 9376.76 2606.23   1
   0  -5  -3  10907. 2395.38   1
   0   5   3 9821.92 2169.97   1
   0   5  -3 8425.73 2357.75   1
   0   5  -3  17054. 4917.03   1
   0  -5   4 9036.82 3349.25   1
   0  -5   4 8146.49 2451.64   1
   0   5  -4 8522.86 2504.25   1
   0   5  -4 7681.09 2902.47   1
   0   5  -4  786.32 323.310   1
   0  -5   5 5491.70 1629.30   1
   0  -5   5 4087.41 1684.34   1
   0   5  -5 6608.65 1883.45   1
   0   5  -5 3191.01 1466.61   1
   0  -6   0  25326. 7405.90   1
   0  -6   0  33100. 7061.91   1
   0  -6   0  19150. 4544.71   1
   0  -6   0  21991. 3360.18   1
   0   6   0  19765. 4216.91   1
   0   6   0  17697. 2726.42   1
   0  -6   1 5791.17 1835.69   1
   0  -6   1 6778.63 1460.95   1
   0  -6   1  20433. 4860.38   1
   0  -6  -1  16006. 3416.83   1
   0  -6  -1  10822. 2789.96   1
   0   6   1  14095. 4293.80   1
   0   6   1  11303. 2855.12   1
   0   6  -1 7430.18 2303.92   1
   0   6  -1 7972.47 957.506   1
   0   6  -1 7818.69 1674.62   1
   0  -6   2  435.45 329.623   1
   0  -6   2  408.34 385.835   1
   0  -6  -2 1366.25 638.607   1
   0   6   2  184.14 166.936   1
   0   6   2  746.66 443.140   1
   0   6  -2  280.09 279.886   1
   0   6  -2  370.66 411.169   1
   0   6  -2 1127.88 211.655   1
   0  -6   3  783.49 644.678   1
   0  -6   3 1122.62 811.412   1
   0  -6   3  208.58 275.354   1
   0  -6  -3  351.36 346.054   1
   0   6   3  347.23 256.495   1
   0   6  -3  682.72 608.660   1
   0   6  -3  331.97 263.861   1
   0   6  -3  915.01 764.467   1
   0  -6   4  164.75 387.616   1
   0  -6   4   36.42 159.530   1
   0  -6   4 2045.32 1009.31   1
   0  -6  -4   89.36 174.504   1
   0   6   4  164.39 196.034   1
   0   6  -4  183.85 418.858   1
   0   6  -4 2073.65 1004.45   1
   0   6  -4   -1.27 199.838   1
   0  -6   5  564.14 570.619   1
   0  -6   5  884.66 669.364   1
   0   6  -5  771.75 630.109   1
   0   6  -5 1326.59 794.414   1
   0  -7   1 9425.33 2717.52   1
   0  -7   1 4225.01 1087.01   1
   0  -7   1 5779.03 645.487   1
   0  -7   1 4366.65 1069.61   1
   0  -7  -1  10947. 2756.78   1
   0  -7  -1 9898.82 2269.52   1
   0  -7  -1 4601.37 921.488   1
   0   7   1 5855.92 1474.71   1
   0   7   1 6600.56 1598.95   1
   0   7   1 5673.81 1084.18   1
   0   7   1 5366.24 1743.42   1
   0   7  -1 5629.29 623.229   1
   0   7  -1 5289.35 1271.14   1
   0   7  -1 5248.88 1333.47   1
   0  -7   2 3321.73 1481.18   1
   0  -7  -2 1922.30 919.465   1
   0  -7  -2 1242.41 573.856   1
   0   7   2 2084.98 895.993   1
   0   7   2 1477.94 411.574   1
   0   7   2  833.27 533.791   1
   0   7  -2 1719.14 727.640   1
   0   7  -2 1987.86 1175.23   1
   0   7  -2 3832.45 1785.51   1
   0  -7   3 9939.29 3087.01   1
   0  -7   3 6568.18 2080.13   1
   0  -7   3 8737.34 2584.38   1
   0   7   3 6410.35 1563.33   1
   0   7  -3  14763. 4496.15   1
   0   7  -3  10886. 3043.30   1
   0  -7   4 1148.12 541.885   1
   0  -7   4 1176.45 782.678   1
   0   7   4 2690.41 712.262   1
   0   7  -4 1283.28 821.934   1
   0   7  -4 1647.51 730.878   1
   0   7  -4 1396.60 789.558   1
   0  -8   0 4755.16 1613.11   1
   0  -8   0 2750.30 589.235   1
   0   8   0 4050.99 732.092   1
   0   8   0 3615.94 752.731   1
   0  -8   1 1237.96 586.402   1
   0  -8   1 1554.43 182.477   1
   0  -8  -1 2279.64 959.125   1
   0  -8  -1 1629.70 353.986   1
   0   8   1 5220.55 1959.93   1
   0   8   1 1257.38 354.391   1
   0   8   1 1432.62 301.618   1
   0   8  -1 1496.56 721.165   1
   0   8  -1 1821.93 193.322   1
   0   8  -1 8713.06 3101.98   1
   0   8  -1 1682.31 361.230   1
   0  -8   2  422.10 312.383   1
   0  -8  -2 1140.02 577.094   1
   0   8   2 1768.11 742.209   1
   0   8   2  239.21 344.759   1
   0   8  -2  594.09 396.681   1
   1   0  -7  355.40 323.148   1
   1   0  -6 2466.61 825.171   1
  -1   0   6 2977.33 979.360   1
   1   0  -5 3744.63 1925.94   1
  -1   0   5 1155.40 989.072   1
   1   0  -4  13492. 2342.77   1
   1   0  -3  21250. 3027.11   1
   1   0  -2  44193. 6220.15   1
  -1   0   2  49008. 6859.56   1
   1   0  -1 1126.26 162.282   1
   1   0   0  30915.  10510.   1
   1   0   0  36042. 5609.06   1
  -1   0   0  26398. 8984.21   1
   1   0   3 8280.04 1626.06   1
  -1   0  -3 8280.04 1624.85   1
   1   0   4 8369.07 3345.20   1
  -1   0  -4  14484. 5661.67   1
   1   0   5  537.84 362.080   1
  -1   0  -5  340.79 319.465   1
  -1   0  -6 1622.42 674.220   1
   1  -1  -7 1227.03 577.903   1
   1   1  -7  882.64 468.636   1
   1  -1  -6  893.97 501.821   1
  -1  -1   6 1132.74 520.437   1
   1   1  -6  755.56 408.741   1
  -1   1   6  174.87 278.753   1
   1  -1  -5 6592.47 3096.31   1
  -1  -1   5 4382.84 2138.00   1
  -1  -1   4 8158.63 1484.82   1
  -1  -1   4  11028. 2124.24   1
  -1  -1   4 7503.03 2360.58   1
   1   1  -4 9498.17 2984.62   1
   1   1  -4 7847.02 1432.21   1
   1  -1  -3  54108. 7397.81   1
  -1  -1   3  53581.  11044.   1
  -1  -1   3  56657. 7677.05   1
  -1  -1   3  65480.  13035.   1
   1   1  -3  61109.  12185.   1
   1   1  -3  69729.  14237.   1
   1   1  -3  53784. 7300.68   1
  -1   1   3  52327. 7134.76   1
   1  -1  -2  84783.  11902.   1
  -1  -1   2  98138.  13614.   1
   1   1  -2  87940.  12222.   1
   1   1  -2 158964.  53905.   1
   1  -1  -1  30295. 6738.16   1
   1  -1  -1  40550. 5706.19   1
  -1  -1   1  33662. 2248.89   1
  -1  -1   1  24735. 8441.92   1
   1   1  -1  32376. 2185.75   1
  -1   1   1  27758. 6171.58   1
   1  -1   0 133751.  45366.   1
   1  -1   0 149413.  23221.   1
  -1   1   0 128167.  43464.   1
  -1   1   0 171509.  26657.   1
   1  -1   1  12044. 4225.01   1
   1  -1   1 5163.90 837.312   1
  -1   1  -1  11441. 4046.94   1
  -1   1  -1 5054.63 830.837   1
   1  -1   2  12291. 2530.15   1
   1  -1   2 8215.29 2121.00   1
  -1   1  -2  11870. 2454.06   1
   1  -1   3  34848.  10469.   1
   1  -1   3  30101. 5212.46   1
  -1   1  -3  49980.  14986.   1
   1  -1   4  57507.  21226.   1
   1  -1   4  38871.  13185.   1
   1   1   4  43545.  16107.   1
  -1   1  -4  53258.  19692.   1
  -1   1  -4  39680.  13464.   1
   1  -1   5 1360.99 536.220   1
   1  -1   5  553.22 594.496   1
   1   1   5  518.41 319.425   1
  -1   1  -5  322.14 347.754   1
  -1  -1  -6 7171.18 1997.17   1
  -1   1  -6 6997.16 2028.73   1
   1  -2  -7 1656.82 659.651   1
  -1  -2   7  388.02 397.045   1
   1   2  -7  684.74 373.614   1
   1   2  -7  434.64 389.437   1
  -1  -2   6 3560.09 1140.43   1
   1   2  -6 4419.26 1315.26   1
  -1  -2   5 1129.50 583.569   1
   1   2  -5  366.29 380.939   1
  -1  -2   4 9125.85 2282.47   1
  -1  -2   4 5977.33 1142.45   1
  -1  -2   4 6734.11 1821.12   1
   1   2  -4 8029.13 2080.53   1
   1   2  -4 7681.09 1400.24   1
   1   2  -4  11242. 2789.96   1
   1  -2  -3 6082.55 1193.04   1
  -1  -2   3 8773.77 2012.95   1
  -1  -2   3 7418.04 3156.21   1
   1   2  -3 9647.91 4095.50   1
   1   2  -3 9736.94 2208.01   1
  -1   2   3 5418.85 1075.27   1
   1  -2  -2  31825. 4382.84   1
  -1  -2   2  58276.  12861.   1
  -1  -2   2  46783. 6313.23   1
  -1  -2   2  55726.  11137.   1
   1   2  -2  72319.  15811.   1
   1   2  -2  64104.  12825.   1
  -1   2   2  38713. 5305.54   1
   1  -2  -1  50911. 7110.47   1
   1  -2  -1  68717.  15184.   1
  -1  -2   1  55403.  15306.   1
  -1  -2   1  70093.  32291.   1
  -1  -2   1  57507. 8955.88   1
   1   2  -1  85714.  23209.   1
   1   2  -1  67908.  10575.   1
   1   2  -1  54512. 3620.80   1
   1   2  -1  89963.  41441.   1
  -1   2   1  70862.  15641.   1
  -1   2   1  53622. 7466.61   1
   1  -2   0 120963.  18818.   1
  -1  -2   0 187171.  86200.   1
  -1  -2   0 152772.  23747.   1
   1   2   0 158802.  73128.   1
   1   2   0 142048.  22084.   1
  -1   2   0 164387.  25581.   1
   1  -2   1  46823. 6920.27   1
   1  -2   1  36900. 8292.18   1
   1  -2   1  54431.  10907.   1
  -1   2  -1  57062.  11441.   1
   1  -2   2  13116. 2883.04   1
   1  -2   2  20615. 8389.31   1
  -1   2  -2 4985.83 1844.60   1
  -1   2  -2  22635. 9218.93   1
  -1   2  -2  11760. 2564.55   1
   1  -2   3 2461.75 971.670   1
   1  -2   3  954.27 396.195   1
  -1   2  -3 1039.25 399.554   1
  -1   2  -3 3003.64 1128.69   1
   1  -2   4 3538.24 1474.30   1
   1  -2   4 8729.25 2090.24   1
  -1   2  -4 8016.99 2904.08   1
  -1   2  -4 7494.93 1810.60   1
   1  -2   5 3242.81 1026.71   1
   1  -2   5 4840.14 1836.10   1
   1   2   5 1818.29 552.003   1
  -1   2  -5 3490.89 1055.04   1
  -1   2  -5 3774.58 1456.90   1
   1  -2   6 2214.08 706.596   1
  -1  -2  -6  869.28 469.445   1
  -1   2  -6 1101.58 644.678   1
  -1   2  -6 2767.70 828.409   1
  -1  -3   6 1784.70 709.024   1
  -1  -3   6 1102.39 480.372   1
   1   3  -6 1078.91 549.170   1
   1   3  -6  771.35 416.025   1
  -1  -3   5 6086.60 1777.01   1
  -1  -3   5 9142.04 2133.14   1
   1   3  -5  11809. 3194.25   1
   1   3  -5 8255.76 1933.22   1
   1   3  -5 5200.32 1031.16   1
  -1  -3   4 3141.64 1397.81   1
  -1  -3   4 7098.33 3038.44   1
   1   3  -4 4524.48 879.400   1
   1   3  -4 6025.89 2316.06   1
   1   3  -4 5293.40 2334.68   1
   1  -3  -3  44354. 7142.85   1
  -1  -3   3  64994.  10239.   1
  -1  -3   3  90004.  27005.   1
  -1  -3   3  66936.  11509.   1
   1   3  -3  48725. 7685.14   1
   1   3  -3  85350.  25609.   1
   1   3  -3  67543.  11574.   1
   1  -3  -2  33120. 5398.62   1
   1  -3  -2  33606. 3721.16   1
  -1  -3   2  37038.  14779.   1
  -1  -3   2  45042. 7175.23   1
   1   3  -2  42736. 6811.00   1
   1   3  -2  56212.  11412.   1
   1   3  -2  16180. 5710.23   1
   1   3  -2  29777.  11963.   1
  -1   3   2  28798. 3212.87   1
   1  -3  -1  26864. 3267.10   1
   1  -3  -1  20955. 3126.26   1
  -1  -3   1  18624. 3720.76   1
  -1  -3   1  38454. 8591.65   1
  -1  -3   1  26661. 2869.28   1
  -1  -3   1  33792. 5006.07   1
   1   3  -1  39219. 8664.50   1
   1   3  -1  25184. 5026.30   1
   1   3  -1  32011. 4755.16   1
   1   3  -1  23460. 2545.53   1
  -1   3   1  22525. 3365.44   1
  -1   3   1  22748. 3134.36   1
  -1   3   1  27402. 3351.27   1
   1  -3   0  69203.  10186.   1
  -1  -3   0  57224. 6811.00   1
  -1  -3   0  89073.  17754.   1
  -1  -3   0  52448.  11558.   1
   1   3   0  66208.  13201.   1
   1   3   0  47147. 5617.15   1
   1   3   0  61068.  13408.   1
  -1   3   0  74180.  10931.   1
   1  -3   1 1387.29 658.033   1
   1  -3   1 1353.30 642.249   1
   1  -3   1 7098.33 3088.62   1
  -1   3  -1 5248.88 2419.26   1
  -1   3  -1 1045.73 574.261   1
   1  -3   2  10737. 2114.93   1
   1  -3   2  16406. 5123.43   1
   1  -3   2 6895.99 1363.01   1
  -1   3  -2  18677. 5815.45   1
  -1   3  -2 5993.52 1231.08   1
   1  -3   3  28879. 6989.07   1
   1  -3   3  35459. 8280.04   1
  -1   3  -3  43990.  10579.   1
  -1   3  -3  27932. 6547.95   1
   1  -3   4  18766. 4180.49   1
  -1   3  -4  20813. 4617.56   1
   1  -3   5 1316.87 671.387   1
   1  -3   5  690.81 585.188   1
  -1   3  -5  869.69 607.446   1
  -1   3  -5  343.46 396.438   1
   1  -3   6 2450.83 1000.81   1
  -1   3  -6 2886.68 1111.69   1
  -1   3  -6 2693.24 928.368   1
  -1  -4   6 4795.62 1364.22   1
  -1  -4   6 3501.01 1266.29   1
   1   4  -6 3032.37 1138.40   1
   1   4  -6 5823.55 1600.56   1
  -1  -4   5 1876.16 721.974   1
  -1  -4   5 1157.83 755.159   1
   1   4  -5 2972.48 946.175   1
   1   4  -5 1596.52 910.562   1
  -1  -4   4 3897.61 1374.34   1
  -1  -4   4 3097.93 934.843   1
   1   4  -4 2819.91 895.993   1
   1   4  -4 2551.19 1137.19   1
  -1  -4   3 5888.30 1583.57   1
  -1  -4   3 5042.49 961.148   1
  -1  -4   3 7964.38 2078.91   1
   1   4  -3 7045.72 1899.63   1
   1   4  -3 5398.62 939.295   1
   1   4  -3 8749.49 2233.10   1
   1  -4  -2  11271. 1675.03   1
   1  -4  -2  11072. 1943.75   1
  -1  -4   2  12319. 2286.93   1
  -1  -4   2 8830.42 2792.79   1
   1   4  -2 7923.91 2593.68   1
   1   4  -2  14431. 2834.48   1
   1   4  -2  12574. 2299.47   1
  -1   4   2 9603.39 1437.88   1
  -1   4   2  11161. 1910.97   1
   1  -4  -1  27952. 3933.22   1
   1  -4  -1  36483. 6993.11   1
   1  -4  -1  26159. 4257.38   1
  -1  -4   1  34913. 6110.88   1
  -1  -4   1  22958. 4609.47   1
  -1  -4   1  27633. 5285.30   1
  -1  -4   1  29478. 2157.83   1
   1   4  -1  32339. 6483.20   1
   1   4  -1  27471. 5256.98   1
   1   4  -1  26641. 1974.91   1
   1   4  -1  32610. 5673.81   1
   1  -4   0  88709.  30615.   1
   1  -4   0  57669. 9166.32   1
   1  -4   0  48887.  10032.   1
   1  -4   0  47875.  11777.   1
  -1  -4   0 110117.  27082.   1
  -1  -4   0 102023.  35160.   1
  -1  -4   0  75516.  15253.   1
  -1  -4   0  74707. 8182.91   1
   1   4   0  60987.  12363.   1
   1   4   0  78389. 8583.56   1
   1   4   0  98260.  33877.   1
   1   4   0  62809.  15451.   1
  -1   4   0  56172.  13820.   1
  -1   4   0  93727.  32351.   1
  -1   4   0  66694.  10579.   1
  -1   4   0  47471. 9817.88   1
   1  -4   1 6786.72 2242.81   1
   1  -4   1 4977.74 1097.13   1
   1  -4   1 6887.89 1385.27   1
  -1  -4  -1  11849. 2262.24   1
  -1   4  -1 5006.07 1048.16   1
  -1   4  -1 5815.45 1188.99   1
  -1   4  -1 3659.24 1329.02   1
   1  -4   2 1159.04 528.126   1
   1  -4   2 2697.69 941.723   1
   1  -4   2  949.41 481.586   1
   1   4   2 1754.35 703.763   1
  -1   4  -2 2263.45 799.271   1
  -1   4  -2 1157.83 541.076   1
  -1   4  -2 1585.19 673.816   1
   1  -4   3 1400.65 749.089   1
   1  -4   3  483.61 484.823   1
   1  -4   3  459.33 311.776   1
  -1   4  -3  690.00 491.703   1
  -1   4  -3  320.92 341.562   1
  -1   4  -3 1055.44 785.511   1
   1  -4   4 2063.94 848.239   1
   1  -4   4 1989.88 1026.30   1
  -1   4  -4 1912.18 754.754   1
  -1   4  -4 1092.67 838.121   1
   1  -4   5 3867.26 1289.36   1
   1  -4   5 3866.85 1258.19   1
  -1   4  -5 2448.40 933.629   1
  -1   4  -5 5410.76 1704.57   1
  -1  -5   6  635.77 409.550   1
  -1  -5   6  552.41 518.818   1
   1   5  -6  549.57 402.428   1
  -1  -5   5 3533.38 1053.82   1
  -1  -5   5 3281.26 854.309   1
  -1  -5   5 6175.63 2040.06   1
   1   5  -5 4925.13 1694.45   1
   1   5  -5 3049.37 989.072   1
  -1  -5   4 1765.68 690.408   1
  -1  -5   4 1466.21 373.290   1
  -1  -5   4 2993.12 1064.35   1
   1   5  -4 1924.72 770.133   1
   1   5  -4 1536.62 394.820   1
   1   5  -4 1021.45 616.754   1
  -1  -5   3  19000. 5552.40   1
  -1  -5   3  21526. 4823.95   1
  -1  -5   3  22885. 2890.73   1
  -1  -5   3  17819. 5034.39   1
   1   5  -3  16520. 4686.36   1
   1   5  -3  21445. 6280.85   1
   1   5  -3  21036. 2651.15   1
   1   5  -3  20198. 4479.96   1
   1  -5  -2 3813.03 1085.39   1
   1  -5  -2 2221.77 685.956   1
  -1  -5   2 3642.65 1514.77   1
  -1  -5   2 5111.29 2327.40   1
   1   5  -2 3961.15 1680.29   1
   1   5  -2 3362.60 1754.35   1
   1   5  -2 2725.21 1360.58   1
  -1   5   2 2809.39 811.412   1
  -1   5   2 2712.26 1254.55   1
   1  -5  -1  36726.  10692.   1
   1  -5  -1  23420. 5710.23   1
   1  -5  -1  40121.  12080.   1
   1  -5  -1  21619. 3546.74   1
   1  -5  -1  23683. 4524.48   1
  -1  -5   1  24079. 5698.09   1
  -1  -5   1  21906. 6620.79   1
  -1  -5   1  22141. 4455.68   1
   1   5  -1  24160. 7284.49   1
   1   5  -1  27147. 6377.98   1
  -1   5   1  35528.  10388.   1
  -1   5   1  15071. 3847.43   1
  -1   5   1  14638. 2421.69   1
  -1   5   1  29142. 8773.77   1
  -1   5   1  26269. 4997.97   1
   1  -5   0 2887.09 890.327   1
   1  -5   0 5888.30 1016.59   1
   1  -5   0 8223.38 2565.76   1
   1  -5   0 2005.66 931.201   1
  -1  -5   0 6402.26 1944.55   1
  -1  -5   0 4204.77 883.447   1
  -1  -5   0 4350.46 1236.74   1
  -1  -5   0 9142.04 2821.12   1
   1   5   0 4706.59 1426.95   1
   1   5   0 5787.12 1192.63   1
   1   5   0 7968.43 2453.66   1
   1   5   0 6163.49 1635.37   1
  -1   5   0 3312.42 1112.91   1
  -1   5   0 7749.89 2414.00   1
  -1   5   0 5273.16 1598.14   1
  -1   5   0 4293.80 759.206   1
   1  -5   1 3110.88 1692.03   1
   1  -5   1 3578.71 1455.68   1
  -1  -5  -1 3786.32 1765.28   1
  -1  -5  -1 8992.30 3342.37   1
   1   5   1 4091.46 1655.60   1
   1   5   1 8077.69 3273.98   1
  -1   5  -1 2118.98 1274.79   1
  -1   5  -1 2850.26 1305.54   1
   1  -5   2 4338.32 1404.29   1
   1  -5   2 4467.82 1319.71   1
  -1  -5  -2 5896.39 1456.49   1
   1   5   2 6895.99 1655.60   1
  -1   5  -2 3871.71 1136.79   1
  -1   5  -2 4714.69 1600.97   1
  -1   5  -2 3866.04 1306.35   1
   1  -5   3  21684. 5791.17   1
   1  -5   3 9154.18 2299.47   1
  -1  -5  -3  17248. 3773.77   1
   1   5   3  23529. 5030.35   1
  -1   5  -3  14379. 3293.00   1
  -1   5  -3  22266. 5835.69   1
  -1   5  -3  20931. 5641.44   1
   1  -5   4 5467.42 2208.82   1
   1  -5   4 2680.69 1096.32   1
  -1   5  -4 1197.08 533.387   1
  -1   5  -4 1972.48 942.128   1
  -1   5  -4 5783.08 2392.55   1
   1  -5   5  842.98 630.109   1
   1  -5   5  838.53 615.135   1
  -1   5  -5 1375.56 658.033   1
  -1   5  -5  351.52 537.029   1
  -1  -6   5 1710.24 375.313   1
  -1  -6   5 2889.92 1225.01   1
  -1  -6   5 2424.93 849.453   1
   1   6  -5 2725.21 1215.30   1
   1   6  -5 1575.07 681.505   1
  -1  -6   4 1282.07 388.183   1
  -1  -6   4 2471.87 980.574   1
  -1  -6   4  940.91 454.471   1
  -1  -6   4  891.54 734.520   1
   1   6  -4 2382.84 486.442   1
   1   6  -4 1619.18 769.728   1
   1   6  -4  783.08 381.869   1
   1   6  -4 2735.73 1273.57   1
   1  -6  -3  291.18 193.889   1
  -1  -6   3  995.14 709.833   1
  -1  -6   3  796.03 501.011   1
  -1  -6   3  336.75 253.015   1
  -1  -6   3  782.27 196.034   1
   1   6  -3  602.99 482.800   1
   1   6  -3  484.42 114.043   1
   1   6  -3    2.17 427.357   1
  -1   6   3  752.33 258.154   1
   1  -6  -2  969.65 630.513   1
   1  -6  -2 1162.69 390.570   1
   1  -6  -2 1515.98 572.237   1
   1  -6  -2 1594.49 525.698   1
  -1  -6   2 1491.30 592.877   1
  -1  -6   2  954.27 451.639   1
   1   6  -2 1509.91 649.129   1
   1   6  -2 1061.51 491.703   1
   1   6  -2 1634.96 208.053   1
  -1   6   2  815.05 384.985   1
  -1   6   2  830.03 481.181   1
  -1   6   2  622.42 477.944   1
   1  -6  -1  10550. 1729.26   1
   1  -6  -1 6131.11 1653.18   1
   1  -6  -1  13873. 2962.36   1
   1  -6  -1  13735. 4160.25   1
   1  -6  -1 5884.25 838.121   1
  -1  -6   1 9360.57 2272.76   1
  -1  -6   1 7341.15 1586.81   1
   1   6  -1 8761.63 2671.39   1
   1   6  -1 9239.17 1980.57   1
   1   6  -1 8846.61 2127.88   1
  -1   6   1 9307.96 1547.15   1
  -1   6   1 5143.66 1395.79   1
  -1   6   1  13828. 4196.68   1
  -1   6   1 7215.70 1011.33   1
  -1   6   1 9834.07 2099.15   1
   1  -6   0  12796. 1650.34   1
   1  -6   0  22740. 6673.40   1
   1  -6   0  13877. 3204.37   1
   1  -6   0  14581. 3120.19   1
  -1  -6   0  17568. 2713.47   1
  -1  -6   0  15273. 3424.52   1
  -1  -6   0  21153. 6256.57   1
  -1  -6   0  24448. 5220.55   1
   1   6   0  19361. 2986.24   1
   1   6   0  14601. 3279.64   1
   1   6   0  30271. 8826.38   1
   1   6   0  17321. 3696.07   1
  -1   6   0  25585. 7507.07   1
  -1   6   0  10915. 2604.61   1
  -1   6   0  20720. 4419.26   1
  -1   6   0  14100. 1808.98   1
   1  -6   1  15156. 3466.61   1
  -1  -6  -1  16439. 4342.37   1
  -1  -6  -1  14318. 2961.96   1
  -1  -6  -1  17507. 3798.05   1
   1   6   1  21951. 5714.28   1
   1   6   1  17143. 3717.92   1
   1   6   1  11505. 2384.05   1
  -1   6  -1  14261. 3764.46   1
  -1   6  -1  13598. 3103.60   1
   1  -6   2  332.78 240.307   1
   1  -6   2  700.12 525.698   1
   1  -6   2  822.74 757.587   1
  -1  -6  -2  528.94 307.729   1
   1   6   2 1046.13 456.495   1
  -1   6  -2  575.07 485.228   1
  -1   6  -2  484.01 575.880   1
  -1   6  -2  308.54 235.451   1
   1  -6   3 3394.57 1451.23   1
   1  -6   3 1934.03 887.899   1
   1  -6   3 2627.68 1008.90   1
  -1  -6  -3 3016.99 932.010   1
   1   6   3 3300.28 961.148   1
  -1   6  -3 1611.49 766.895   1
  -1   6  -3 2249.29 906.110   1
  -1   6  -3 3771.75 1627.68   1
   1  -6   4 1462.97 866.045   1
   1  -6   4  176.73 355.321   1
   1  -6   4  806.96 436.260   1
  -1  -6  -4  536.22 345.447   1
   1   6   4  768.11 396.115   1
  -1   6  -4  720.36 666.936   1
  -1   6  -4  974.10 525.698   1
  -1   6  -4   72.48 333.144   1
  -1  -7   4  770.13 199.676   1
  -1  -7   4  116.51 284.257   1
  -1  -7   4 2066.37 898.826   1
  -1  -7   4  136.91 222.582   1
   1   7  -4  233.67 367.138   1
   1   7  -4 1655.60 781.464   1
  -1  -7   3 1772.16 681.100   1
  -1  -7   3 1967.62 779.036   1
  -1  -7   3 2031.56 774.584   1
   1   7  -3 1836.10 761.634   1
   1   7  -3 2674.22 958.720   1
   1   7  -3  868.47 532.577   1
   1  -7  -2 3258.60 1154.19   1
  -1  -7   2 3093.89 1087.01   1
  -1  -7   2 4021.04 537.838   1
  -1  -7   2 4055.03 1388.91   1
   1   7  -2 3359.37 488.870   1
   1   7  -2 3138.00 1125.05   1
   1   7  -2 4200.72 931.201   1
   1   7  -2 3434.23 1223.79   1
  -1   7   2 3929.17 1320.52   1
  -1   7   2 4164.30 884.661   1
  -1   7   2 2061.11 856.333   1
   1  -7  -1 3767.30 1167.95   1
   1  -7  -1 5046.54 1302.31   1
   1  -7  -1 8126.26 2050.58   1
   1  -7  -1 7486.84 1399.43   1
   1  -7  -1 3707.81 623.634   1
  -1  -7   1 4087.41 1057.87   1
  -1  -7   1 6033.99 1704.98   1
  -1  -7   1 5212.46 1239.17   1
   1   7  -1 5787.12 1619.59   1
   1   7  -1 6552.00 1531.36   1
   1   7  -1 7741.80 1960.34   1
  -1   7   1 3902.06 595.710   1
  -1   7   1 7094.29 1351.27   1
   1  -7   0 1526.51 280.777   1
   1  -7   0 1100.77 635.774   1
   1  -7   0 1478.75 404.330   1
   1  -7   0 2161.88 637.798   1
   1  -7   0 1764.87 233.994   1
  -1  -7   0 1566.98 428.166   1
  -1  -7   0 1922.30 441.521   1
  -1  -7   0  970.05 494.131   1
   1   7   0 1889.92 441.926   1
   1   7   0 1515.17 655.200   1
   1   7   0 1543.91 402.428   1
   1   7   0 2210.44 653.986   1
  -1   7   0 1118.98 565.358   1
  -1   7   0 1932.82 592.877   1
  -1   7   0 1798.46 321.246   1
  -1   7   0 2951.03 665.317   1
   1  -7   1  596.52 402.428   1
   1  -7   1  683.53 581.141   1
  -1  -7  -1  999.59 526.102   1
  -1  -7  -1 1606.64 716.713   1
  -1  -7  -1 1842.17 421.691   1
   1   7   1 1481.18 702.549   1
   1   7   1 1070.01 555.240   1
  -1   7  -1  691.22 538.648   1
  -1   7  -1  892.35 472.683   1
  -1   7  -1 1366.25 287.576   1
   1  -7   2  317.73 441.926   1
   1  -7   2  121.81 325.981   1
  -1  -7  -2  210.56 295.953   1
   1   7   2 1115.34 460.542   1
  -1   7  -2  338.24 281.222   1
  -1   7  -2   97.81 351.760   1
  -1   7  -2  433.43 454.067   1
   1  -7   3 2023.07 1004.05   1
   1  -7   3 1575.88 588.830   1
   1  -7   3 1894.78 840.549   1
   1   7   3 2959.93 919.870   1
  -1   7  -3 1514.77 900.040   1
  -1   7  -3 1469.44 581.950   1
   1  -8  -2 1054.23 586.402   1
  -1  -8   2  670.17 178.430   1
  -1  -8   2  297.00 167.543   1
  -1  -8   2 1076.49 504.653   1
   1   8  -2  633.75 479.158   1
   1   8  -2  796.84 289.720   1
  -1   8   2  396.96 357.143   1
  -1   8   2  989.48 639.417   1
  -1   8   2  604.61 433.427   1
   1  -8  -1  812.22 278.794   1
   1  -8  -1 1549.57 735.734   1
  -1  -8   1  692.43 429.785   1
  -1  -8   1  418.05 126.224   1
   1   8  -1  667.75 560.097   1
   1   8  -1  847.83 198.948   1
  -1   8   1  480.37 113.031   1
  -1   8   1  877.78 295.508   1
  -1   8   1  397.81 428.571   1
   1  -8   0 1744.64 163.375   1
   1  -8   0 9073.24 2822.74   1
  -1  -8   0 2519.63 539.457   1
   1   8   0 1938.48 407.932   1
   1   8   0 2762.44 543.504   1
   1   8   0 1723.59 825.981   1
  -1   8   0 3386.07 661.270   1
  -1   8   0 1238.36 683.528   1
  -1   8   0 2195.47 466.612   1
  -1   8   0 6891.94 2218.94   1
  -1   8   0 1724.00 370.659   1
   1  -8   1 5256.98 1609.47   1
  -1  -8  -1  10530. 3371.91   1
   1   8   1 4330.23 1710.64   1
   1   8   1 5386.48 1421.69   1
  -1   8  -1 4326.18 657.628   1
  -1   8  -1 6547.95 1986.24   1
  -1   8  -1 4031.97 1225.41   1
  -1   8  -1 8709.02 2790.37   1
   2   0  -7 5491.70 2053.42   1
   2   0  -7 2795.63 693.241   1
  -2   0   7 3289.76 793.605   1
   2   0  -6 1303.92 449.210   1
  -2   0   6  522.46 326.750   1
   2   0  -5 1012.95 479.158   1
  -2   0   5  624.44 379.927   1
   2   0  -4 1792.79 500.607   1
  -2   0   4 1067.99 392.189   1
   2   0  -3  20777. 2936.46   1
  -2   0   3  23513. 3331.85   1
   2   0  -2  18126. 2037.23   1
  -2   0   2  16629. 1889.52   1
   2   0  -1  10275. 4743.01   1
   2   0  -1  16495. 3707.81   1
   2   0  -1  28418. 9676.24   1
  -2   0   1  23533. 8029.13   1
  -2   0   1  16771. 3760.82   1
   2   0   0 4281.66 1559.69   1
   2   0   0 1481.58 244.880   1
  -2   0   0 1561.71 261.271   1
   2  -1  -7  325.90 256.171   1
  -2  -1   7  691.22 345.245   1
   2   1  -7  418.45 284.864   1
  -2   1   7  308.01 255.281   1
  -2  -1   6 6891.94 1087.41   1
   2   1  -6 4783.48 765.276   1
  -2   1   6 6390.12 1012.54   1
   2  -1  -5 8502.62 1933.63   1
  -2  -1   5 4823.95 1268.72   1
   2   1  -5 5758.80 1470.25   1
   2  -1  -4  11340. 2002.02   1
  -2  -1   4  13399. 4103.60   1
   2   1  -4  15148. 2579.12   1
  -2   1   4  12412. 2186.16   1
   2  -1  -3 4653.98 948.198   1
  -2  -1   3 2948.60 1342.37   1
  -2  -1   3 2848.64 672.602   1
   2   1  -3 3990.69 842.573   1
  -2   1   3 3352.49 728.854   1
   2  -1  -2  47956. 5754.75   1
   2  -1  -2  49089. 6705.78   1
  -2  -1   2  60218. 6191.82   1
  -2  -1   2  55484.  11044.   1
   2   1  -2  86362.  17163.   1
   2   1  -2  64508. 6661.26   1
  -2   1   2  51356. 6155.40   1
  -2   1   2  53096. 7211.65   1
   2  -1  -1  15099. 3012.14   1
   2  -1  -1  13420. 1650.75   1
  -2  -1   1  13019. 2602.18   1
  -2  -1   1  14703. 1775.80   1
   2   1  -1  14411. 2879.80   1
   2   1  -1  16928. 2042.49   1
  -2   1   1  15148. 1849.86   1
   2  -1   0  41724. 8360.98   1
  -2   1   0  55524. 8174.82   1
  -2   1   0  50223.  10077.   1
   2  -1   1  26702. 3966.41   1
  -2   1  -1  25904. 3862.40   1
  -2   1  -1  26613. 5366.24   1
   2  -1   2  28745. 8680.69   1
  -2   1  -2  25140. 7592.06   1
   2  -1   3 1369.89 550.789   1
  -2   1  -3 2277.21 732.496   1
   2  -1   4 7875.35 2171.18   1
  -2   1  -4 9943.33 2689.60   1
   2  -1   5 1806.15 737.353   1
  -2   1  -5 1543.50 736.138   1
   2  -2  -7 3573.45 843.382   1
  -2  -2   7 3985.83 869.283   1
  -2  -2   7 3226.63 914.204   1
   2   2  -7 9032.77 2836.10   1
   2  -2  -6  861.19 308.458   1
  -2  -2   6  235.05 340.064   1
  -2  -2   6 1430.19 355.807   1
  -2  -2   6 1089.03 661.675   1
   2   2  -6 1075.27 640.226   1
   2   2  -6 1320.52 854.309   1
   2   2  -6 1633.75 362.484   1
  -2   2   6  931.20 323.270   1
   2  -2  -5 3718.33 634.156   1
  -2  -2   5 5722.37 1724.00   1
  -2  -2   5 5633.34 904.087   1
   2   2  -5 4896.80 760.825   1
   2   2  -5 6653.17 1958.31   1
  -2   2   5 4127.88 716.713   1
   2  -2  -4  17819. 3095.10   1
  -2  -2   4  25095. 6038.04   1
  -2  -2   4  21878. 3631.32   1
   2   2  -4  17782. 2973.29   1
   2   2  -4  29741. 7142.85   1
  -2   2   4  17616. 3116.14   1
   2  -2  -3  28741. 4743.01   1
  -2  -2   3  24391. 9850.25   1
  -2  -2   3  30425. 4953.46   1
   2   2  -3  26123. 4301.90   1
   2   2  -3  40324.  16135.   1
  -2   2   3  27645. 4581.14   1
   2  -2  -2  15484. 1920.68   1
   2  -2  -2  26257. 3688.38   1
  -2  -2   2  17762. 3598.13   1
  -2  -2   2  17908. 2091.46   1
   2   2  -2  11679. 2394.17   1
   2   2  -2  23395. 2630.92   1
  -2   2   2  21032. 2578.71   1
   2  -2  -1  57264. 8437.87   1
   2  -2  -1  62404. 7454.46   1
  -2  -2   1  61918. 7377.57   1
  -2  -2   1  68555.  13671.   1
   2   2  -1  66977.  13355.   1
   2   2  -1  64751. 7717.52   1
  -2   2   1  59935. 8834.47   1
  -2   2   1  63335. 7563.73   1
   2  -2   0  62444.  12461.   1
   2  -2   0  60057. 8846.61   1
  -2  -2   0  54310. 7980.57   1
  -2   2   0  73654.  14694.   1
  -2   2   0  90651.  13335.   1
   2  -2   1  56252.  22485.   1
   2  -2   1 105585.  36422.   1
  -2   2  -1  53784.  21603.   1
  -2   2  -1 103723.  35787.   1
   2  -2   2 6572.23 2151.35   1
   2  -2   2 4496.15 917.037   1
  -2   2  -2 5390.52 1819.50   1
  -2   2  -2 3565.35 762.848   1
   2  -2   3  17588. 6086.60   1
  -2   2  -3  17426. 6013.75   1
   2  -2   4 3699.31 1219.75   1
   2  -2   4 5374.34 1573.05   1
  -2   2  -4 3815.05 1144.07   1
  -2   2  -4 4488.06 1311.61   1
   2  -2   5 3889.11 1263.05   1
  -2   2  -5  498.58 498.178   1
  -2   2  -5 5030.35 1530.15   1
   2  -3  -7  349.57 241.764   1
  -2  -3   7  287.45 201.457   1
  -2  -3   7  733.31 510.724   1
   2   3  -7  349.70 374.504   1
   2  -3  -6 1266.69 449.210   1
  -2  -3   6 1329.02 412.383   1
  -2  -3   6 1326.59 747.065   1
  -2  -3   6 2021.45 929.987   1
   2   3  -6 2548.36 1121.00   1
   2   3  -6 3452.85 1370.29   1
   2   3  -6 1066.37 376.042   1
  -2   3   6 1656.41 551.598   1
   2  -3  -5 3779.03 874.949   1
  -2  -3   5 3031.97 706.191   1
   2   3  -5 7167.13 2044.92   1
   2   3  -5 5859.97 1731.28   1
  -2   3   5 4225.01 1006.47   1
   2  -3  -4  12384. 2218.13   1
  -2  -3   4  22396. 7770.13   1
  -2  -3   4  17511. 2939.70   1
   2   3  -4  22590. 7863.21   1
   2   3  -4  17697. 2940.91   1
  -2   3   4  13926. 2435.45   1
   2  -3  -3  626.47 225.172   1
   2  -3  -3 1632.54 498.988   1
  -2  -3   3 1660.46 740.185   1
  -2  -3   3 2079.32 505.868   1
   2   3  -3 1904.49 788.749   1
   2   3  -3 1825.57 861.189   1
  -2   3   3 2326.99 570.214   1
   2  -3  -2  39397. 4378.79   1
   2  -3  -2  33832. 5499.79   1
  -2  -3   2  40955. 2968.03   1
   2   3  -2  36641. 2675.84   1
  -2   3   2  35536. 3965.19   1
  -2   3   2  39158. 6317.27   1
   2  -3  -1 9287.73 776.608   1
   2  -3  -1 9898.82 1159.85   1
   2  -3  -1  14241. 5103.19   1
  -2  -3   1  10664. 3758.80   1
  -2  -3   1  10174. 2518.01   1
   2   3  -1  10101. 2495.34   1
   2   3  -1  11372. 4017.40   1
  -2   3   1  16180. 5823.55   1
  -2   3   1 9915.00 774.180   1
  -2   3   1 9158.23 1074.06   1
   2  -3   0  13242. 5447.18   1
   2  -3   0  20271. 7102.38   1
  -2  -3   0  31032. 7636.58   1
  -2  -3   0  28976.  10028.   1
   2   3   0  20275. 4989.88   1
   2   3   0  36924.  12792.   1
  -2   3   0 8717.11 3713.07   1
  -2   3   0  22974. 8049.36   1
   2  -3   1 8591.65 2763.66   1
  -2   3  -1 5940.91 1220.56   1
  -2   3  -1 9251.31 2994.74   1
   2  -3   2 9575.06 2922.70   1
   2  -3   2  25107. 6175.63   1
  -2   3  -2  16244. 4115.74   1
   2  -3   3 4176.44 1407.53   1
   2  -3   3 3021.04 1255.36   1
   2  -3   3 1370.70 547.551   1
  -2   3  -3 1073.25 470.659   1
  -2   3  -3 3036.42 1002.83   1
  -2   3  -3 4601.37 1487.66   1
   2  -3   4 5499.79 2104.41   1
   2  -3   4 7021.44 1964.39   1
  -2   3  -4 6070.41 1922.70   1
  -2   3  -4 6673.40 2454.47   1
   2  -3   5  774.99 403.885   1
  -2   3  -5  191.18 412.383   1
  -2   3  -5  405.10 332.092   1
   2  -4  -6  140.95 260.825   1
  -2  -4   6   94.13 345.771   1
  -2  -4   6  140.02 221.327   1
  -2  -4   6  237.92 319.506   1
   2   4  -6  318.66 457.709   1
   2   4  -6  613.52 488.466   1
  -2   4   6  149.21 255.281   1
  -2  -4   5 6624.84 2026.71   1
  -2  -4   5 4285.71 702.549   1
  -2  -4   5  15415. 5333.87   1
   2   4  -5 5681.90 844.596   1
   2   4  -5 8251.71 3043.70   1
   2   4  -5 8223.38 2295.42   1
  -2   4   5 4013.35 710.238   1
   2  -4  -4 1627.68 377.741   1
  -2  -4   4 2022.26 931.606   1
  -2  -4   4 2569.81 430.999   1
  -2  -4   4 1169.16 684.742   1
   2   4  -4 2209.22 401.497   1
   2   4  -4 3755.16 1337.92   1
   2   4  -4 3040.87 1124.64   1
   2  -4  -3  21437. 5026.30   1
   2  -4  -3  25362. 4200.72   1
  -2  -4   3  13460. 5908.53   1
  -2  -4   3  17863. 4354.51   1
   2   4  -3  15269. 3752.32   1
  -2   4   3  19470. 4548.76   1
   2  -4  -2 9388.90 1902.87   1
  -2  -4   2 5159.85 407.527   1
  -2  -4   2 4099.55 1286.12   1
  -2  -4   2 3172.40 1343.99   1
   2   4  -2 6552.00 1989.07   1
   2   4  -2 9894.77 2865.64   1
   2   4  -2 5439.09 460.947   1
  -2   4   2 4795.62 1575.07   1
  -2   4   2 5600.97 1203.96   1
  -2   4   2 6730.06 1222.18   1
   2  -4  -1  37815. 6038.04   1
   2  -4  -1  62687.  12558.   1
   2  -4  -1  37972. 5301.49   1
   2  -4  -1  56010.  10672.   1
   2  -4  -1  41886. 2169.56   1
  -2  -4   1  48361. 9696.47   1
   2   4  -1  44435. 8441.92   1
   2   4  -1  48685. 9761.22   1
  -2   4   1  49696. 9947.38   1
  -2   4   1  37224. 5188.18   1
  -2   4   1  61513.  11720.   1
  -2   4   1  41764. 2152.16   1
   2  -4   0 4269.52 908.133   1
  -2  -4   0 4783.48 967.624   1
  -2  -4   0 6029.94 1207.61   1
   2   4   0 4609.47 954.673   1
   2   4   0 6297.04 1267.10   1
  -2   4   0 4095.50 885.875   1
   2  -4   1  29640. 7146.90   1
   2  -4   1  30105. 8745.44   1
  -2   4  -1  30210. 8781.86   1
  -2   4  -1  36924. 8878.99   1
   2  -4   2  585.19 477.944   1
   2  -4   2  753.54 744.637   1
  -2   4  -2  428.57 640.226   1
  -2   4  -2  506.68 469.850   1
   2  -4   3  13982. 3680.69   1
   2  -4   3  10599. 2697.69   1
  -2   4  -3  13084. 3246.05   1
  -2   4  -3  13355. 3552.00   1
   2  -4   4  479.16 498.583   1
   2  -4   4  999.19 630.513   1
  -2   4  -4  428.98 397.855   1
  -2   4  -4  299.60 250.627   1
  -2   4  -4 1304.73 671.387   1
   2  -4   5 1032.78 660.865   1
  -2   4  -5  544.72 505.868   1
  -2   4  -5  378.63 407.122   1
  -2  -5   6 2262.24 1043.30   1
   2   5  -6 1321.33 615.944   1
   2  -5  -5 1983.41 596.924   1
  -2  -5   5 2752.73 630.109   1
  -2  -5   5 4564.95 1831.24   1
  -2  -5   5 3854.71 1248.89   1
   2   5  -5 3446.78 712.666   1
   2   5  -5 4552.81 1873.33   1
   2   5  -5 5026.30 1554.03   1
  -2   5   5 1770.54 554.836   1
   2  -5  -4 5184.13 1073.25   1
  -2  -5   4 9850.25 2728.04   1
   2   5  -4  12424. 3411.57   1
   2   5  -4  12562. 3250.91   1
  -2   5   4 5609.06 1180.49   1
   2  -5  -3  917.85 314.043   1
  -2  -5   3 1102.79 594.900   1
  -2  -5   3 1974.50 877.377   1
   2   5  -3 3005.66 1169.16   1
   2   5  -3  575.47 393.322   1
   2   5  -3  741.40 518.008   1
  -2   5   3 1036.42 324.767   1
   2  -5  -2 4613.51 1852.28   1
   2  -5  -2  13080. 2766.08   1
   2  -5  -2  14779. 3584.78   1
  -2  -5   2  11133. 2080.53   1
   2   5  -2  16422. 3055.04   1
   2   5  -2  12796. 1138.40   1
   2   5  -2  28511.  11453.   1
  -2   5   2  14120. 3417.64   1
  -2   5   2 4220.96 1803.72   1
  -2   5   2  12614. 2688.38   1
   2  -5  -1 8016.99 3080.13   1
   2  -5  -1 5058.68 439.498   1
   2  -5  -1 5600.97 1293.40   1
   2  -5  -1 4229.05 1133.14   1
   2  -5  -1 7349.24 1369.08   1
  -2  -5   1 5451.23 1028.33   1
  -2  -5   1 4237.15 1641.03   1
  -2  -5   1 5115.33 2764.87   1
   2   5  -1 5418.85 1016.59   1
   2   5  -1  10125. 4649.93   1
  -2   5   1 5738.56 1469.44   1
  -2   5   1 6131.11 1396.19   1
  -2   5   1 7786.31 3038.04   1
  -2   5   1 5455.28 453.257   1
  -2   5   1 4840.14 900.444   1
   2  -5   0  22384. 8073.65   1
  -2  -5   0  22501. 8085.79   1
  -2  -5   0  20409. 3793.60   1
   2   5   0  14160. 2631.32   1
   2   5   0  23553. 8462.15   1
   2   5   0  22918. 9664.09   1
  -2   5   0  27175. 9781.46   1
   2  -5   1 2880.21 1190.21   1
   2  -5   1 2254.15 967.624   1
   2  -5   1 1269.93 545.528   1
  -2  -5  -1 1692.43 709.429   1
  -2   5  -1  699.72 540.671   1
   2  -5   2 2173.21 772.156   1
   2  -5   2 2038.44 1018.61   1
   2  -5   2 2833.67 992.310   1
  -2   5  -2 2939.29 1055.85   1
  -2   5  -2 2460.54 853.095   1
  -2   5  -2 1302.31 738.567   1
   2  -5   3 2246.05 892.350   1
   2  -5   3 2724.00 1310.80   1
   2  -5   3 1157.02 815.863   1
  -2   5  -3 1043.30 684.338   1
  -2   5  -3 4807.77 1992.71   1
  -2   5  -3 2959.93 1116.55   1
   2  -5   4 4318.09 1321.73   1
   2  -5   4 2846.21 1000.81   1
   2  -5   4 2112.91 996.357   1
  -2   5  -4 2531.77 979.764   1
  -2   5  -4 3919.87 1278.02   1
  -2  -6   5 1938.89 398.866   1
  -2  -6   5 1976.93 929.178   1
  -2  -6   5 2150.14 740.995   1
   2   6  -5 2309.18  999.19   1
  -2   6   5  780.65 340.752   1
   2  -6  -4 1435.85 504.653   1
   2  -6  -4 1575.47 503.844   1
  -2  -6   4 2741.40 1047.75   1
  -2  -6   4 3196.27 666.126   1
  -2  -6   4 1960.34 972.480   1
   2   6  -4 1853.90 918.251   1
   2   6  -4 2560.90 555.645   1
   2   6  -4 3448.40 1161.07   1
  -2   6   4 2121.00 630.513   1
   2  -6  -3  12214. 2187.78   1
  -2  -6   3  16868. 4216.91   1
   2   6  -3 8008.90 2947.39   1
   2   6  -3  15192. 1565.36   1
   2   6  -3  19943. 4366.65   1
  -2   6   3  12748. 2264.67   1
  -2   6   3  10809. 1510.32   1
   2  -6  -2  416.03 302.954   1
   2  -6  -2 1049.37 485.633   1
  -2  -6   2  335.57 412.788   1
  -2  -6   2  270.98 103.237   1
  -2  -6   2  338.93 130.959   1
   2   6  -2  651.15 571.833   1
   2   6  -2  356.74 101.578   1
   2   6  -2  358.56 313.962   1
  -2   6   2  317.16 276.568   1
  -2   6   2  644.27 363.901   1
  -2   6   2 1483.20 418.049   1
   2  -6  -1  17932. 3104.81   1
   2  -6  -1  22752. 5985.43   1
   2  -6  -1  15650. 1008.09   1
  -2  -6   1  16876. 3205.58   1
  -2  -6   1  19207. 4605.42   1
  -2  -6   1  14929. 3900.44   1
   2   6  -1  25378. 5770.94   1
   2   6  -1  14225. 3729.66   1
   2   6  -1  16540. 3133.95   1
   2   6  -1  24383. 4884.66   1
  -2   6   1  15310. 2895.59   1
  -2   6   1  24047. 4908.94   1
  -2   6   1  19381. 5127.47   1
  -2   6   1  14775. 2537.84   1
   2  -6   0 1093.89 802.913   1
   2  -6   0 1743.42 653.176   1
  -2  -6   0  826.39 183.812   1
  -2  -6   0  980.98 617.968   1
  -2  -6   0 1847.02 651.962   1
  -2  -6   0  690.00 249.575   1
   2   6   0 1467.42 288.142   1
   2   6   0  644.68 227.721   1
   2   6   0 1274.79 514.771   1
  -2   6   0 1196.28 235.613   1
  -2   6   0 1294.62 556.859   1
   2  -6   1 5734.51 2144.07   1
   2  -6   1 9085.38 2752.73   1
  -2  -6  -1 9384.86 2087.41   1
   2   6   1 5621.20 1306.35   1
   2   6   1 9757.17 2679.07   1
  -2   6  -1 4759.20 1874.95   1
  -2   6  -1 6592.47 1534.60   1
  -2   6  -1 6054.22 1956.70   1
   2  -6   2 1282.48 825.981   1
   2  -6   2 2468.63 1112.91   1
   2  -6   2 1987.45 805.341   1
  -2   6  -2 1276.81 813.030   1
  -2   6  -2 2471.87 1157.83   1
   2  -6   3  10202. 2688.38   1
   2  -6   3 6568.18 2146.90   1
  -2   6  -3 4645.89 1654.79   1
  -2   6  -3 9668.14 2597.73   1
  -2   6  -3 6636.98 2245.65   1
  -2  -7   4 2359.77 890.327   1
  -2  -7   4 1159.85 682.314   1
   2   7  -4 2664.51 917.037   1
  -2   7   4  594.50 473.897   1
   2  -7  -3   45.08 278.510   1
  -2  -7   3  444.35 159.409   1
   2   7  -3  168.31 266.005   1
   2   7  -3  381.79 428.166   1
  -2   7   3  231.32 212.990   1
  -2   7   3  331.48 330.918   1
   2  -7  -2  936.46 322.703   1
   2  -7  -2 1726.02 766.086   1
  -2  -7   2 1132.74 315.540   1
  -2  -7   2  852.69 420.072   1
  -2  -7   2  672.60 294.253   1
  -2  -7   2 3788.75 1425.33   1
   2   7  -2 1076.49 381.748   1
   2   7  -2  843.38 305.706   1
   2   7  -2 6531.76 2086.60   1
  -2   7   2 1181.30 528.126   1
  -2   7   2 1781.06 477.539   1
  -2   7   2 1048.56 440.712   1
   2  -7  -1 2242.41 505.868   1
   2  -7  -1 3273.98 1174.83   1
   2  -7  -1 1976.53 472.683   1
  -2  -7   1 1868.07 713.880   1
  -2  -7   1 2103.20 493.322   1
   2   7  -1 2607.04 586.806   1
   2   7  -1 4605.42 855.523   1
   2   7  -1 3085.79 1242.82   1
  -2   7   1 2175.23 483.205   1
  -2   7   1 3126.67 690.408   1
  -2   7   1 1941.72 464.589   1
   2  -7   0 2305.14 1344.39   1
   2  -7   0 1679.48 388.830   1
   2  -7   0 2129.90 846.620   1
  -2  -7   0 3597.33 805.746   1
  -2  -7   0 2951.43 597.733   1
  -2  -7   0 3503.03 1217.72   1
   2   7   0 3400.64 1316.47   1
   2   7   0 2439.50 545.932   1
   2   7   0 2321.73 501.416   1
  -2   7   0 2306.76 514.771   1
  -2   7   0 2059.89 842.573   1
  -2   7   0 2871.30 597.328   1
   2  -7   1  151.32 297.733   1
   2  -7   1  246.01 479.158   1
   2  -7   1  139.50 228.409   1
  -2  -7  -1 1164.30 537.434   1
   2   7   1  276.49 269.041   1
   2   7   1 2136.38 893.969   1
  -2   7  -1  211.65 410.360   1
  -2   7  -1  112.14 203.156   1
  -2   7  -1   89.40 398.583   1
   2  -7   2  229.18 403.804   1
   2  -7   2  584.78 592.472   1
   2  -7   2  299.84 343.019   1
   2   7   2  549.98 652.367   1
  -2   7  -2  128.85 239.134   1
  -2   7  -2   67.02 293.565   1
  -2   7  -2  281.63 422.501   1
   2  -8  -2  845.81 521.651   1
  -2  -8   2  389.64 164.589   1
  -2  -8   2   53.46 132.173   1
   2   8  -2  819.10 508.700   1
   2   8  -2  325.86 166.167   1
  -2   8   2  633.75 249.534   1
  -2   8   2  373.29 461.756   1
  -2   8   2  682.72 521.651   1
   2  -8  -1  997.17 257.790   1
   2  -8  -1 2458.92 904.896   1
  -2  -8   1 1106.84 405.908   1
   2   8  -1  757.18 279.441   1
   2   8  -1 5188.18 1863.62   1
   2   8  -1  830.43 528.530   1
  -2   8   1 6786.72 2550.79   1
  -2   8   1  141.52 320.356   1
  -2   8   1  668.96 231.890   1
  -2   8   1 1930.39 789.153   1
  -2   8   1  526.91 211.250   1
   2  -8   0   87.41 120.558   1
   2  -8   0  421.29 352.650   1
  -2  -8   0  336.62 163.982   1
   2   8   0   95.18  85.350   1
   2   8   0 1483.20 716.308   1
   2   8   0  166.77 246.256   1
  -2   8   0  334.88 150.546   1
  -2   8   0  633.35 432.213   1
  -2   8   0  240.47 432.213   1
  -2   8   0  126.51  88.264   1
   3   0  -7 3824.36 898.826   1
  -3   0   7 3176.85 798.461   1
   3   0  -6  378.35 210.198   1
  -3   0   6  314.08 187.414   1
  -3   0   4  17871. 3065.56   1
   3   0  -3 1091.86 230.473   1
   3   0  -2  87171. 9575.06   1
   3   0  -2  75233. 5329.82   1
  -3   0   2  73857. 5188.18   1
   3   0  -1  88871.  21858.   1
   3   0  -1  72966.  28847.   1
  -3   0   1  79846.  19636.   1
  -3   0   1  47632.  18855.   1
   3   0   0 6017.80 2530.15   1
   3   0   0 1411.98 601.375   1
  -3   0   0 4358.56 1906.51   1
  -3   0   0 1227.84 540.267   1
   3   0   1  966.41 689.599   1
   3   0   1 1655.20 366.693   1
  -3   0  -1 1668.55 385.309   1
   3  -1  -7  338.57 288.061   1
   3   1  -7  270.38 224.686   1
  -3   1   7  427.36 277.661   1
   3  -1  -6 7231.88 1099.96   1
  -3  -1   6 6471.06 1015.78   1
   3   1  -6 7231.88 1155.81   1
  -3   1   6 7337.10 1132.74   1
   3  -1  -5  14286. 1949.82   1
  -3  -1   5  11922. 1634.15   1
   3   1  -5  16936. 2270.74   1
  -3   1   5  13642. 1891.14   1
   3  -1  -4  73047.  11688.   1
  -3  -1   4  95225.  15176.   1
   3   1  -4  78349.  12525.   1
  -3   1   4  73938.  11825.   1
   3  -1  -3  25694. 3611.09   1
   3  -1  -3  32622. 5382.43   1
  -3  -1   3  33630. 1837.31   1
   3   1  -3  34783. 1915.82   1
   3   1  -3  25605. 7652.76   1
  -3   1   3  28130. 3942.93   1
   3  -1  -2  43545. 3191.01   1
   3  -1  -2  44678. 4961.55   1
  -3  -1   2  38830. 4285.71   1
  -3  -1   2  39870. 9813.83   1
  -3  -1   2  40550. 2997.16   1
   3   1  -2  41603.  10247.   1
   3   1  -2  35540. 2724.00   1
   3   1  -2  38369. 4233.10   1
  -3   1   2  53946. 5989.47   1
   3  -1  -1  24391. 9773.36   1
   3  -1  -1  20352. 5006.07   1
  -3  -1   1  21886. 5390.52   1
   3   1  -1  18940. 4666.12   1
  -3   1   1  26775.  10724.   1
  -3   1   1  18037. 4439.49   1
  -3   1   1  24403. 8494.53   1
   3  -1   0  27677.  11121.   1
   3  -1   0  24015. 8365.03   1
  -3  -1   0  25095. 8672.59   1
   3   1   0  26665. 9210.84   1
   3  -1   1 8502.62 2676.65   1
  -3   1  -1 4188.58 1409.55   1
  -3   1  -1 2868.88 626.466   1
   3  -1   2  22987. 7903.68   1
  -3   1  -2  20793. 7114.52   1
  -3   1  -2 5888.30 2225.82   1
   3  -1   3 1911.77 700.121   1
  -3   1  -3 3644.67 1102.39   1
   3  -1   4 3334.68 1329.02   1
  -3   1  -4 3027.11 1225.41   1
   3  -1   5  721.16 504.653   1
  -3   1  -5 1385.27 758.801   1
   3  -2  -7 2256.17 619.991   1
  -3  -2   7 3063.53 863.617   1
  -3  -2   7 3400.64 798.866   1
  -3   2   7 2211.25 598.138   1
   3  -2  -6 1795.63 414.407   1
  -3  -2   6 2567.38 536.220   1
  -3  -2   6 2509.10 1040.47   1
   3   2  -6 2126.67 911.776   1
   3   2  -6 2655.60 503.439   1
  -3   2   6 2248.08 507.891   1
   3  -2  -5 1245.65 334.601   1
  -3  -2   5 1891.54 394.981   1
  -3  -2   5 4277.62 1318.09   1
   3   2  -5 3102.79 1020.23   1
  -3   2   5 1193.44 356.859   1
   3  -2  -4  15192. 2616.75   1
  -3  -2   4  20554. 3445.16   1
   3   2  -4  21975. 5301.49   1
   3  -2  -3 4050.99 700.930   1
  -3  -2   3 4686.36 391.946   1
  -3  -2   3 7033.58 2224.20   1
   3   2  -3 5139.61 475.920   1
   3   2  -3 5297.45 1714.69   1
  -3   2   3 4751.11 809.388   1
   3  -2  -2  38928. 5447.18   1
   3  -2  -2  30409. 2330.63   1
  -3  -2   2  30724. 6163.49   1
  -3  -2   2  29866. 4127.88   1
   3   2  -2  31627. 4374.74   1
   3   2  -2  33242. 6665.31   1
   3   2  -2  24824. 1958.72   1
  -3   2   2  39272. 5503.84   1
  -3   2   2  34779. 2533.79   1
   3  -2  -1  33460.  11651.   1
   3  -2  -1  19292. 7766.08   1
  -3  -2   1  37896. 9328.20   1
   3   2  -1  32699. 8049.36   1
  -3   2   1  16172. 6552.00   1
  -3   2   1  39883.  13893.   1
   3  -2   0  24836. 7567.78   1
   3  -2   0  21817. 4184.54   1
  -3   2   0  27685. 8425.73   1
   3  -2   1 7070.00 2184.94   1
  -3   2  -1 8053.41 2462.97   1
   3  -2   2 9316.06 3366.65   1
   3  -2   2  10259. 3790.36   1
  -3   2  -2  10445. 3737.75   1
  -3   2  -2 9939.29 3757.18   1
   3  -2   3 2216.91 791.986   1
  -3   2  -3  792.80 465.803   1
   3  -2   4 2218.53 854.714   1
  -3   2  -4 2531.77 879.805   1
   3  -3  -7  476.73 250.627   1
  -3  -3   7 2259.00 888.708   1
  -3  -3   7  473.49 227.924   1
   3   3  -7 2174.83 1047.75   1
  -3   3   7  486.85 270.781   1
   3  -3  -6 2703.36 749.898   1
  -3  -3   6 3596.92 816.673   1
  -3  -3   6 3076.48 1273.98   1
   3   3  -6 3222.98 733.306   1
   3   3  -6 5273.16 1949.41   1
  -3   3   6 2897.61 815.863   1
   3  -3  -5 2934.44 765.276   1
  -3  -3   5 3392.15 754.350   1
   3   3  -5 3230.27 733.306   1
   3   3  -5 4710.64 1385.27   1
  -3   3   5 2155.00 585.997   1
   3  -3  -4  34290. 6928.36   1
  -3  -3   4  73573.  24925.   1
  -3  -3   4  42412. 8514.76   1
  -3   3   4  28300. 5783.08   1
   3  -3  -3  29705. 5637.39   1
   3  -3  -3  36074. 5932.81   1
  -3  -3   3  28163. 5754.75   1
   3   3  -3  31518. 6268.71   1
  -3   3   3  40393. 6632.94   1
  -3   3   3  29984. 5702.14   1
   3  -3  -2 8182.91 1265.07   1
   3  -3  -2 9745.03 634.560   1
  -3  -3   2 9421.28 671.387   1
  -3  -3   2 7021.44 1424.12   1
   3   3  -2 6244.43 1263.45   1
  -3   3   2 8866.85 567.381   1
  -3   3   2 9024.68 1386.08   1
   3  -3  -1  25055. 4856.33   1
  -3  -3   1  22250. 4467.82   1
  -3  -3   1  14011. 2680.69   1
   3   3  -1  16880. 3386.88   1
   3   3  -1  17406. 3322.13   1
  -3   3   1  20097. 2875.76   1
  -3   3   1  21004. 4075.27   1
   3  -3   0  11603. 2918.65   1
  -3  -3   0  11384. 3304.73   1
  -3   3   0  15427. 3797.65   1
  -3   3   0 9587.20 2882.23   1
   3  -3   1 7033.58 2721.57   1
  -3   3  -1 3669.36 1513.96   1
  -3   3  -1 3711.04 1616.35   1
   3  -3   2 8915.41 2687.57   1
   3  -3   2  10324. 3163.09   1
  -3   3  -2 8535.00 2652.36   1
   3  -3   3 6972.88 2548.76   1
   3  -3   3 5495.75 1266.69   1
  -3   3  -3 4658.03 1132.33   1
  -3   3  -3 4544.71 1790.37   1
   3  -3   4 1021.04 504.249   1
  -3   3  -4 1564.55 586.402   1
  -3  -4   6 2283.69 543.909   1
  -3  -4   6 2006.88 697.693   1
  -3   4   6 2112.91 608.255   1
   3  -4  -5 2410.76 480.372   1
   3   4  -5 4860.38 1942.53   1
   3   4  -5 2577.90 457.304   1
  -3   4   5 2549.57 514.366   1
   3  -4  -4 4176.44 687.170   1
   3  -4  -4 3259.81 864.831   1
   3   4  -4 5770.94 1689.60   1
  -3   4   4 2840.95 751.922   1
  -3   4   4 4212.87 711.047   1
   3  -4  -3 2979.76 935.248   1
   3  -4  -3 4411.17 1127.88   1
  -3  -4   3 3708.62 495.750   1
   3   4  -3 3473.49 482.395   1
   3   4  -3 2225.41 1027.92   1
  -3   4   3 3140.83 953.864   1
   3  -4  -2 2541.88 336.341   1
   3  -4  -2  957.51 615.135   1
   3  -4  -2 2507.08 850.262   1
  -3  -4   2 1925.13 382.719   1
   3   4  -2 1409.95 282.841   1
   3   4  -2 1456.90 691.622   1
  -3   4   2 1570.21 612.707   1
  -3   4   2 1996.76 1023.47   1
  -3   4   2 3099.96 869.688   1
  -3  -4   1 8340.75 3047.75   1
  -3  -4   1 9777.41 1829.62   1
   3   4  -1 9619.58 3509.10   1
   3   4  -1 7762.03 1448.40   1
  -3   4   1  11437. 2771.34   1
   3  -4   0  14095. 5143.66   1
   3  -4   0 7146.90 2721.16   1
  -3  -4   0  28741. 5337.91   1
   3   4   0  29955.  10668.   1
  -3   4   0 5564.54 2149.33   1
  -3   4   0  19174. 6944.55   1
   3  -4   1 3319.30 1113.72   1
   3  -4   1 5819.50 1863.62   1
  -3   4  -1 7567.78 2368.67   1
  -3   4  -1 3502.63 1173.21   1
   3  -4   2 6685.55 1916.23   1
  -3   4  -2 8191.01 2345.61   1
   3  -4   3  772.97 746.661   1
   3  -4   3  259.98 293.929   1
  -3   4  -3  209.35 583.569   1
  -3   4  -3  278.23 316.228   1
   3  -4   4  263.05 266.208   1
   3  -4   4 1689.19 813.840   1
  -3   4  -4  833.67 572.237   1
  -3   4  -4  248.04 237.151   1
  -3  -5   6   83.77 223.998   1
  -3  -5   6  977.34 653.986   1
   3   5  -6 3163.09 1473.90   1
  -3   5   6  834.88 319.668   1
   3  -5  -5 1532.58 613.516   1
  -3  -5   5 1590.85 531.768   1
  -3  -5   5 1772.96 771.752   1
  -3  -5   5  194.98 322.744   1
   3   5  -5 2968.84 1291.78   1
  -3   5   5 1090.65 527.316   1
   3  -5  -4 8413.59 1236.34   1
  -3  -5   4 5560.50 2067.99   1
   3   5  -4 4904.89 1833.67   1
  -3   5   4 6074.46 1038.44   1
   3  -5  -3  16123. 3413.59   1
   3  -5  -3  16932. 2950.62   1
  -3  -5   3  15362. 1178.47   1
   3   5  -3  16131. 1225.01   1
  -3   5   3  16370. 3433.42   1
  -3   5   3  15945. 2848.64   1
   3  -5  -2  307.73 211.129   1
   3  -5  -2 2714.69 991.500   1
  -3  -5   2  199.35 111.938   1
   3   5  -2  265.76 101.052   1
   3   5  -2  932.82 482.800   1
  -3   5   2  385.35 223.189   1
  -3   5   2 1912.58 758.397   1
   3  -5  -1 7426.14 1588.83   1
   3  -5  -1  11048. 3366.25   1
   3  -5  -1 8688.78 1476.73   1
  -3  -5   1 7183.32 2150.95   1
  -3  -5   1  11060. 2377.17   1
   3   5  -1 9708.61 2078.91   1
  -3   5   1 9579.11 2042.49   1
  -3   5   1  11137. 1799.67   1
   3  -5   0 2754.35 918.656   1
   3  -5   0 4751.11 1372.72   1
  -3  -5   0 5544.31 1516.79   1
  -3  -5   0 6406.31 1221.37   1
   3   5   0 5337.91 1014.57   1
  -3   5   0 6782.67 1892.35   1
  -3   5   0 2105.22 820.720   1
   3  -5   1  12861. 3469.44   1
   3  -5   1 7329.01 1669.36   1
  -3   5  -1 7596.11 2169.56   1
   3  -5   2 3601.78 1561.71   1
   3  -5   2 2641.44 1013.35   1
  -3   5  -2 3297.04 1179.28   1
  -3   5  -2 4613.51 1926.75   1
   3  -5   3 4180.49 1513.96   1
   3  -5   3 6272.76 1785.51   1
  -3   5  -3 6301.09 2075.27   1
  -3   5  -3 6746.25 2031.16   1
  -3  -6   5 2859.16 567.786   1
  -3  -6   5 2835.29 1182.52   1
   3  -6  -4  433.83 318.616   1
  -3  -6   4  486.44 477.539   1
  -3  -6   4  231.49 362.080   1
   3   6  -4 1798.87 1050.18   1
  -3   6   4  434.24 321.448   1
  -3   6   4  426.95 279.482   1
   3  -6  -3  423.31 268.069   1
  -3  -6   3  169.97 403.601   1
  -3  -6   3  569.81 234.399   1
  -3  -6   3  386.04 300.000   1
   3   6  -3  577.50 283.205   1
   3   6  -3  479.56 376.973   1
   3   6  -3 1569.00 1135.98   1
   3   6  -3  698.50 185.026   1
  -3   6   3  629.30 276.932   1
  -3   6   3  868.88 342.978   1
   3  -6  -2 1394.17 516.390   1
   3  -6  -2 2002.02 403.440   1
   3  -6  -2 1772.56 485.633   1
   3  -6  -2 2174.02 334.115   1
  -3  -6   2 1311.61 379.927   1
   3   6  -2 1626.06 438.688   1
   3   6  -2 3247.67 856.333   1
   3   6  -2 3208.01 1669.77   1
  -3   6   2 3517.60 926.345   1
  -3   6   2 1590.45 459.732   1
   3  -6  -1 9283.68 2128.69   1
   3  -6  -1 6608.65 1668.15   1
   3  -6  -1 7134.76 1358.56   1
  -3  -6   1 8842.57 2247.67   1
  -3  -6   1 6580.33 1116.55   1
  -3  -6   1 7203.55 1632.94   1
   3   6  -1 6086.60 1036.42   1
   3   6  -1 9081.33 2291.38   1
   3   6  -1 7482.79 1676.24   1
  -3   6   1 9870.49 2277.21   1
  -3   6   1  10000. 2511.53   1
  -3   6   1  11202. 1982.60   1
   3  -6   0 7462.56 2296.23   1
  -3  -6   0  10826. 3183.73   1
  -3  -6   0 9340.34 2052.61   1
   3   6   0 7167.13 2198.30   1
   3   6   0 7563.73 1658.03   1
  -3   6   0 8745.44 2677.05   1
   3  -6   1 1539.86 883.447   1
  -3  -6  -1 1748.68 667.341   1
  -3   6  -1 1252.93 778.227   1
  -3   6  -1 3877.78 1190.61   1
   3  -6   2 1322.94 590.044   1
   3  -6   2  695.26 426.952   1
  -3   6  -2 2066.77 788.749   1
  -3   6  -2  813.03 468.636   1
  -3  -7   4 3176.44 463.779   1
  -3  -7   4 2192.63 1054.23   1
   3   7  -4 4694.45 1641.44   1
  -3   7   4 1880.61 1023.07   1
   3  -7  -3  268.27 314.326   1
  -3  -7   3 1640.63 370.052   1
  -3  -7   3 2060.30 317.199   1
  -3  -7   3 1373.13 655.200   1
   3   7  -3 2464.59 523.674   1
   3   7  -3 2951.43 1698.91   1
  -3   7   3 1518.41 398.664   1
  -3   7   3 1099.96 571.428   1
  -3   7   3 1757.59 484.419   1
   3  -7  -2 1008.90 585.188   1
  -3  -7   2   17.98  71.388   1
  -3  -7   2  265.07 281.384   1
   3   7  -2 1106.84 988.668   1
   3   7  -2  206.07  89.883   1
  -3   7   2  246.09 185.350   1
  -3   7   2  388.22 219.344   1
   3  -7  -1  297.09 293.079   1
   3  -7  -1  193.28 116.269   1
  -3  -7   1  281.71 238.648   1
  -3  -7   1  608.66 263.537   1
  -3  -7   1  344.52 139.862   1
   3   7  -1 1920.68 632.132   1
   3   7  -1  428.57 318.251   1
   3   7  -1  510.32 737.757   1
   3   7  -1  404.69 157.183   1
  -3   7   1  498.58 279.198   1
  -3   7   1  631.73 216.268   1
  -3   7   1  390.08 319.992   1
   3  -7   0 2487.25 937.676   1
  -3  -7   0 1290.57 286.969   1
   3   7   0 1813.03 716.308   1
   3   7   0 1234.72 265.115   1
  -3   7   0 1530.96 690.813   1
   3  -7   1 2260.62 815.863   1
   3  -7   1 2007.69 889.113   1
  -3  -7  -1 3951.03 1222.18   1
  -3   7  -1 2828.41 978.955   1
  -3   7  -1  601.78 501.011   1
   4   0  -7 7418.04 1411.98   1
  -4   0   7  11404. 2072.03   1
   4   0  -6  26661. 4609.47   1
  -4   0   6  31481. 5439.09   1
   4   0  -5 1770.94 397.571   1
  -4   0   5 1641.03 411.979   1
   4   0  -4  54836. 4131.93   1
   4   0  -3   99.27 182.315   1
  -4   0   3  274.02 237.070   1
  -4   0   3 2237.55 920.679   1
   4   0  -2 4000.81 1221.77   1
   4   0  -2 5961.14 1233.10   1
   4   0  -2 9340.34 2843.38   1
  -4   0   2  13646. 4127.88   1
   4   0  -1  45447.  10797.   1
   4   0  -1 107325.  32303.   1
   4   0  -1  69243.  19875.   1
  -4   0   1 108337.  32598.   1
  -4   0   1  88021.  25229.   1
  -4   0   1  41562. 9874.54   1
   4   0   0 127398.  36487.   1
   4   0   0  77863.  18474.   1
  -4   0   0  92918.  22048.   1
  -4   0   0 123877.  35484.   1
   4   0   1 1395.79 645.082   1
   4   0   1 1375.96 904.491   1
  -4   0  -1  492.11 385.714   1
   4  -1  -7  901.25 369.607   1
  -4  -1   7  400.32 248.725   1
   4   1  -7  581.14 286.321   1
   4   1  -6 3278.43 784.702   1
  -4   1   6 2800.89 703.358   1
  -4  -1   5 6402.26 1312.83   1
   4   1  -5 4718.73 997.166   1
  -4   1   5 6212.05 1297.04   1
   4  -1  -4  31963. 6620.79   1
   4  -1  -4  24346. 5633.34   1
  -4  -1   4  29806. 2341.96   1
   4   1  -4  34508. 2726.83   1
  -4   1   4  30506. 6264.66   1
  -4   1   4  26074. 6005.66   1
   4  -1  -3  25010. 4747.06   1
   4  -1  -3  21311. 4609.47   1
  -4  -1   3  21234. 4038.85   1
  -4  -1   3  22796. 5455.28   1
  -4  -1   3  21756. 4751.11   1
   4   1  -3  21764. 4127.88   1
   4   1  -3  18503. 4233.10   1
  -4   1   3  22849. 4358.56   1
  -4   1   3  20449. 4277.62   1
   4  -1  -2 3326.99 1017.40   1
   4  -1  -2 3695.26 823.957   1
  -4  -1   2 3235.93 1000.81   1
  -4  -1   2 5147.71 1084.18   1
   4   1  -2 3589.23 1101.98   1
   4   1  -2 5196.27 1069.61   1
  -4   1   2 4573.04 1389.31   1
  -4   1   2 4949.41 1089.03   1
  -4   1   2 3858.76 1023.47   1
   4  -1  -1 4229.05 1351.68   1
   4   1  -1 5131.52 1553.62   1
   4  -1   0 2076.08 749.493   1
   4  -1   0 2104.41 739.376   1
  -4  -1   0 2749.49 870.902   1
   4   1   0 2645.08 846.215   1
  -4   1   0 4593.28 1257.38   1
   4  -1   1 4904.89 1577.90   1
   4  -1   1 7021.44 2167.95   1
  -4   1  -1 5180.08 1576.69   1
   4  -1   2  10101. 2659.65   1
   4  -1   2  11659. 3153.38   1
  -4   1  -2 9332.25 2527.72   1
  -4   1  -2 9409.14 2511.53   1
   4  -1   3 2016.19 771.347   1
  -4   1  -3 3303.52 1089.44   1
   4  -1   4  567.38 482.395   1
   4  -2  -7 7887.49 1441.92   1
  -4  -2   7 5949.00 1045.73   1
  -4   2   7 5665.72 1053.01   1
   4  -2  -6  14492. 2632.94   1
  -4  -2   6  15815. 5265.07   1
  -4  -2   6  18891. 3354.10   1
   4   2  -6  19280. 3479.56   1
   4   2  -6  11068. 3736.54   1
  -4   2   6  14075. 2586.00   1
   4  -2  -5 1812.22 531.363   1
  -4  -2   5 1881.42 634.156   1
  -4  -2   5 1259.81 419.263   1
   4   2  -5 2278.43 705.382   1
  -4   2   5 1681.50 511.129   1
   4  -2  -4  19025. 2536.62   1
   4  -2  -4  16471. 2630.51   1
  -4  -2   4  18644. 5192.22   1
  -4  -2   4  18940. 2338.32   1
   4   2  -4  21396. 2669.36   1
   4   2  -4  24346. 6734.11   1
  -4   2   4  20534. 2737.35   1
  -4   2   4  13302. 2161.07   1
   4  -2  -3 2868.88 447.592   1
  -4  -2   3 2330.63 410.360   1
  -4  -2   3 2709.83 743.423   1
   4   2  -3 2873.33 468.636   1
   4   2  -3 2806.55 1069.20   1
  -4   2   3 2993.52 909.752   1
   4  -2  -2 8065.55 1630.51   1
  -4  -2   2 8607.84 1675.43   1
   4   2  -2  12934. 2467.02   1
  -4   2   2  12299. 2452.04   1
   4  -2  -1  43666.  10445.   1
  -4  -2   1  47187.  14209.   1
  -4   2   1  54189.  12946.   1
   4  -2   0  73452.  24929.   1
   4  -2   0  89276.  31562.   1
  -4   2   0  86362.  30518.   1
   4  -2   1 4722.78 1622.01   1
   4  -2   1 2776.20 991.500   1
  -4   2  -1 2704.98 985.025   1
  -4   2  -1 2029.14 752.326   1
   4  -2   2  11433. 3955.07   1
  -4   2  -2  15674. 5317.68   1
   4  -2   3 1514.77 709.833   1
  -4   2  -3  208.66 228.652   1
  -4   2  -3 2766.08 957.101   1
   4  -3  -6 1172.80 504.653   1
  -4  -3   6  815.05 528.126   1
   4   3  -6  914.61 419.668   1
  -4   3   6  974.91 490.085   1
   4  -3  -5  11813. 1649.94   1
  -4  -3   5  10109. 3530.55   1
   4   3  -5  16945. 5746.66   1
  -4   3   5  12048. 1705.38   1
   4  -3  -4  14265. 3068.80   1
   4  -3  -4  15439. 2104.00   1
  -4  -3   4  14245. 1106.84   1
  -4  -3   4  14051. 3708.21   1
   4   3  -4  15026. 1263.86   1
   4   3  -4  24974. 6531.76   1
  -4   3   4  19162. 2560.90   1
  -4   3   4  15318. 3276.40   1
   4  -3  -3 3347.63 690.003   1
   4  -3  -3 3957.10 785.916   1
  -4  -3   3 2986.64 681.909   1
  -4  -3   3 2532.58 564.953   1
   4   3  -3 4552.81 910.562   1
   4   3  -3 4443.54 962.767   1
  -4   3   3 2183.73 532.577   1
   4  -3  -2 1243.62 690.813   1
   4  -3  -2 4512.34 1210.44   1
  -4  -3   2 2903.28 754.350   1
  -4  -3   2 2510.72 488.870   1
   4   3  -2 2074.06 403.885   1
   4   3  -2 3059.08 785.916   1
  -4   3   2 3744.63 1580.33   1
  -4   3   2 2386.89 787.130   1
   4  -3  -1 1988.67 936.057   1
   4  -3  -1 1139.62 776.608   1
  -4  -3   1 1677.46 328.126   1
   4   3  -1 1416.02 274.180   1
  -4   3   1 1421.29 808.579   1
   4  -3   0 6260.62 1948.20   1
   4  -3   0 7049.77 2165.92   1
  -4   3   0 7462.56 2287.74   1
  -4   3   0 7304.73 2264.26   1
   4  -3   1 9813.83 2671.39   1
   4  -3   1 7968.43 2376.36   1
  -4   3  -1  12999. 3617.16   1
  -4   3  -1 8490.48 2296.23   1
   4  -3   2 3916.22 1335.49   1
   4  -3   2 3925.13 1668.55   1
  -4   3  -2 4625.65 1855.52   1
  -4   3  -2 3768.51 1344.39   1
   4  -3   3  793.20 437.474   1
   4  -3   3  514.77 416.430   1
  -4   3  -3  678.67 463.375   1
   4  -4  -6 2175.23 587.211   1
  -4  -4   6 2808.98 651.557   1
  -4  -4   6 4107.64 1184.13   1
   4  -4  -5  664.10 323.148   1
   4  -4  -5 1195.87 394.698   1
  -4  -4   5 1198.70 719.141   1
   4   4  -5  979.76 707.810   1
  -4   4   5  522.06 232.901   1
  -4   4   5  689.60 328.531   1
   4  -4  -4 3660.46 819.910   1
   4  -4  -4 4585.18 790.367   1
  -4  -4   4 4017.40 1546.34   1
   4   4  -4 4342.37 727.640   1
   4   4  -4 1757.18 800.080   1
  -4   4   4 5329.82 866.450   1
  -4   4   4 3882.63 844.192   1
   4  -4  -3 1860.38 633.346   1
  -4  -4   3 1755.97 304.532   1
  -4  -4   3 1565.36 324.565   1
   4   4  -3 1075.68 246.216   1
   4   4  -3 1798.46 357.304   1
  -4   4   3 1692.03 229.745   1
  -4   4   3 2061.11 577.094   1
  -4   4   3 2934.44 885.471   1
   4  -4  -2 8640.22 2663.70   1
   4  -4  -2  10773. 1754.35   1
  -4  -4   2  10716. 1635.77   1
  -4  -4   2 9109.66 1965.60   1
   4   4  -2 9850.25 2113.72   1
   4   4  -2  13019. 1983.41   1
  -4   4   2  10931. 1791.99   1
  -4   4   2  10368. 1406.72   1
  -4   4   2 9854.30 3000.40   1
   4  -4  -1  15492. 4091.46   1
   4  -4  -1 6515.57 2014.97   1
  -4  -4   1  15957. 3026.30   1
  -4  -4   1  13132. 3384.86   1
   4   4  -1  12788. 3300.28   1
   4   4  -1  11651. 2208.01   1
  -4   4   1 5576.68 1751.92   1
  -4   4   1  14982. 3985.43   1
  -4  -4   0  16200. 4140.02   1
  -4   4   0  14270. 3853.90   1
  -4   4   0  16038. 4204.77   1
   4  -4   1 2468.63 1180.49   1
   4  -4   1 2050.58 568.595   1
  -4   4  -1 5184.13 2070.41   1
  -4   4  -1 1750.30 505.463   1
   4  -4   2 2819.50 1000.40   1
   4  -4   2 2946.58 1185.35   1
  -4   4  -2 2606.23 907.324   1
  -4   4  -2 2131.93 1008.90   1
   4  -4   3  431.81 605.018   1
   4  -4   3 1849.86 736.948   1
   4  -5  -5 5018.21 972.075   1
   4   5  -5 5787.12 550.384   1
  -4   5   5 4508.29 845.001   1
  -4   5   5 3166.73 739.376   1
   4  -5  -4 6632.94 1390.93   1
   4  -5  -4 4273.57 958.316   1
  -4  -5   4 5285.30 792.796   1
  -4  -5   4 2792.39 1256.98   1
   4   5  -4 5123.43 813.840   1
  -4   5   4 3942.12 907.729   1
  -4   5   4 4091.46 909.752   1
   4  -5  -3 6418.45 808.579   1
   4  -5  -3 7365.43 1106.03   1
   4  -5  -3 4985.83 1048.97   1
  -4  -5   3 3955.48 893.969   1
  -4  -5   3 5418.85 849.048   1
   4   5  -3 6171.58 1367.06   1
  -4   5   3 5301.49 661.675   1
  -4   5   3 6062.32 940.509   1
  -4   5   3 6641.03 1323.75   1
   4  -5  -2 1827.19 488.870   1
  -4  -5   2 2033.99 515.580   1
  -4  -5   2 1415.22 405.908   1
   4   5  -2 1149.74 319.101   1
   4   5  -2 1928.37 523.674   1
   4   5  -2 1277.62 235.613   1
  -4   5   2 1510.72 330.230   1
  -4   5   2 1906.11 587.211   1
  -4   5   2 1757.18 461.351   1
   4  -5  -1 4787.53 1180.09   1
  -4  -5   1 5038.44 1287.74   1
  -4  -5   1 3492.91 806.555   1
   4   5  -1 4123.83 1047.75   1
   4   5  -1 3444.76 797.247   1
  -4   5   1 6264.66 1498.58   1
   4  -5   0  10320. 3093.89   1
   4  -5   0 1305.95 817.077   1
  -4  -5   0 5422.90 1201.94   1
  -4  -5   0 7211.65 2137.59   1
   4   5   0 4528.53 1390.53   1
  -4   5   0  10121. 3035.61   1
   4  -5   1 4536.62 1516.79   1
   4  -5   1 3825.57 1155.81   1
  -4   5  -1 4957.50 1641.44   1
   4  -5   2  738.97 442.735   1
   4  -5   2 1048.16 679.077   1
  -4   5  -2  447.59 326.264   1
   4  -6  -4  255.81 184.945   1
  -4  -6   4  395.59 143.666   1
  -4   6   4  439.09 339.781   1
  -4   6   4  243.42 176.568   1
   4  -6  -3  843.38 405.503   1
   4  -6  -3  105.42 229.421   1
   4  -6  -3  636.18 167.058   1
  -4  -6   3   39.36 161.594   1
  -4  -6   3  426.14 219.223   1
  -4  -6   3  605.02 226.143   1
   4   6  -3  556.86 232.618   1
   4   6  -3  270.50 283.691   1
  -4   6   3 1526.10 558.883   1
  -4   6   3  325.13 268.636   1
  -4   6   3 1261.43 544.718   1
   4  -6  -2 3002.02 805.341   1
   4  -6  -2 1430.19 632.132   1
   4  -6  -2 1543.91 496.964   1
   4  -6  -2  810.60 208.944   1
  -4  -6   2  718.74 364.548   1
  -4  -6   2 1214.08 446.378   1
   4   6  -2 1059.89 441.117   1
   4   6  -2 1001.62 356.535   1
  -4   6   2 1477.13 264.306   1
  -4   6   2 4200.72 1023.88   1
   4  -6  -1 4743.01 1439.50   1
  -4  -6   1 3166.33 951.031   1
  -4  -6   1 4641.84 1499.80   1
   4   6  -1 4196.68 1343.99   1
   4   6  -1 4245.24 1197.89   1
  -4   6   1 4969.64 1519.63   1
   4  -6   0 3437.88 1186.56   1
   4  -6   0 2095.10 727.640   1
  -4  -6   0 4989.88 1569.40   1
  -4  -6   0 5851.88 1208.82   1
   4   6   0 6191.82 1955.48   1
  -4   6   0  842.57 479.158   1
  -4   6   0 3611.09 1264.26   1
   4  -6   1 4856.33 1752.33   1
  -4   6  -1 1131.52 504.249   1
   4  -7  -2  173.33 102.914   1
   4  -7  -2  462.57 368.879   1
  -4  -7   2  225.01 165.884   1
  -4  -7   2  107.12 201.173   1
   4   7  -2  237.51 138.851   1
  -4   7   2 1018.61 577.903   1
  -4   7   2  358.19 130.919   1
  -4   7   2  331.57 401.659   1
   4  -7  -1 7875.35 2363.82   1
  -4  -7   1 3785.10 1249.70   1
  -4  -7   1 4079.32 1258.60   1
   4   7  -1 4087.41 1323.35   1
  -4   7   1 5252.93 1673.41   1
   5   0  -7  472.68 237.920   1
  -5   0   7  431.00 229.097   1
   5   0  -6  156.21 232.213   1
  -5   0   6  441.52 335.815   1
   5   0  -5 2440.71 529.340   1
   5   0  -4  432.21 267.260   1
   5   0  -4  445.16 185.714   1
  -5   0   4  420.88 273.816   1
  -5   0   4  615.13 177.094   1
   5   0  -3 7345.20 1241.20   1
   5   0  -3 6863.61 1477.54   1
  -5   0   3  10348. 2215.70   1
  -5   0   3 9178.46 1539.46   1
   5   0  -2  17216. 2692.83   1
   5   0  -2  15945. 3405.10   1
   5   0  -2  19935. 5532.17   1
  -5   0   2  14650. 2295.42   1
  -5   0   2  11611. 2481.99   1
  -5   0   2  13468. 3734.52   1
   5   0  -1 2439.90 826.385   1
   5   0  -1 2468.23 857.142   1
  -5   0   1 1653.18 603.399   1
  -5   0   1 3402.26 1101.17   1
   5   0   0 3648.72 1104.81   1
   5   0   0 2783.89 805.746   1
  -5   0   0 2952.24 852.690   1
  -5   0   0 2816.27 888.708   1
   5   0   1 8097.93 2428.97   1
   5   0   1 5131.52 1927.56   1
  -5   0  -1 5487.65 1677.86   1
   5  -1  -6 1492.92 593.686   1
  -5  -1   6 4245.24 1168.76   1
  -5   1   6 2509.91 838.526   1
   5  -1  -5   55.60 139.377   1
  -5  -1   5  107.81 122.906   1
   5   1  -5  133.63 160.947   1
  -5   1   5   66.41 130.311   1
  -5   1   5  206.92 182.517   1
   5  -1  -4 1886.68 346.620   1
   5  -1  -4 1031.16 413.597   1
  -5  -1   4 2118.98 328.773   1
  -5  -1   4 1422.50 468.636   1
   5   1  -4 2095.10 363.253   1
  -5   1   4 1747.06 282.760   1
  -5   1   4 1545.53 520.437   1
   5  -1  -3  25836. 4006.07   1
   5  -1  -3  18895. 2573.45   1
  -5  -1   3  23314. 2904.08   1
  -5  -1   3  27892. 4301.90   1
   5   1  -3  29599. 6317.27   1
   5   1  -3  29717. 4556.85   1
  -5   1   3  27689. 4293.80   1
  -5   1   3  24407. 3006.07   1
   5  -1  -2  20830. 4443.54   1
   5  -1  -2  19385. 3013.76   1
   5  -1  -2  30255. 8377.17   1
  -5  -1   2  20482. 3143.66   1
  -5  -1   2  18737. 4002.02   1
   5   1  -2  22687. 4840.14   1
  -5   1   2  21429. 3314.85   1
  -5   1   2  18600. 3968.03   1
  -5   1   2  25722. 7130.71   1
   5  -1  -1  15451. 4540.67   1
   5  -1  -1  11437. 3321.73   1
  -5  -1   1  29150. 8381.21   1
  -5  -1   1  18110. 3863.61   1
   5   1  -1  17216. 4989.88   1
  -5   1   1  15176. 4297.85   1
  -5   1   1  27454. 8008.90   1
   5  -1   0  26050. 6665.31   1
   5  -1   0  36394. 9433.42   1
  -5  -1   0  21562. 5495.75   1
   5   1   0  33007. 8389.31   1
  -5   1   0  41198.  10526.   1
  -5   1   0  30987. 8021.04   1
   5  -1   1  152.61 265.277   1
   5  -1   1 2380.01 1091.06   1
  -5  -1  -1  121.65 186.281   1
  -5   1  -1 1208.42 529.340   1
   5  -2  -6 3518.41 842.573   1
  -5  -2   6 2668.96 749.493   1
   5   2  -6 7029.54 1431.00   1
  -5   2   6 4419.26 989.882   1
   5  -2  -5  369.28 265.803   1
   5  -2  -5  153.54 197.167   1
  -5  -2   5  683.53 254.512   1
   5   2  -5  685.96 287.414   1
   5   2  -5 6386.07 2169.97   1
  -5   2   5 1591.66 515.176   1
  -5   2   5  418.05 231.202   1
   5  -2  -4  948.60 324.322   1
   5  -2  -4 1193.44 379.158   1
  -5  -2   4 1272.76 370.133   1
   5   2  -4  757.18 231.121   1
  -5   2   4 1663.70 460.137   1
   5  -2  -3 1132.33 475.111   1
  -5  -2   3 1103.20 240.712   1
  -5   2   3 1566.17 285.350   1
  -5   2   3 1545.53 550.384   1
   5  -2  -2  12185. 2307.16   1
   5  -2  -2 5325.77 1555.24   1
   5  -2  -2 5600.97 1553.22   1
   5  -2  -2  11194. 2398.62   1
  -5  -2   2  10045. 1910.56   1
  -5  -2   2  10635. 2211.65   1
   5   2  -2  12234. 2321.73   1
  -5   2   2  11578. 2469.44   1
  -5   2   2 4605.42 1332.66   1
  -5   2   2 8255.76 1565.76   1
   5  -2  -1  19535. 5192.22   1
   5  -2  -1  15836. 4144.07   1
  -5  -2   1  16552. 3133.55   1
   5   2  -1  20409. 3860.38   1
  -5   2   1  14868. 3996.76   1
   5  -2   0 6102.79 1405.10   1
   5  -2   0 6017.80 2303.11   1
  -5  -2   0 5034.39 1097.13   1
  -5   2   0 3669.77 912.585   1
   5  -2   1 1182.52 768.514   1
   5  -2   1 1271.55 554.836   1
  -5   2  -1  923.11 668.959   1
   5  -2   2   95.10 238.082   1
   5  -2   2  379.24 389.397   1
   5  -3  -6  787.13 308.943   1
  -5  -3   6  646.30 469.040   1
  -5   3   6 1205.58 373.775   1
   5  -3  -5 1004.86 439.093   1
   5  -3  -5 2098.34 694.860   1
  -5  -3   5 1473.09 315.378   1
   5   3  -5 1547.55 394.051   1
  -5   3   5  456.90 297.774   1
  -5   3   5 1553.62 612.302   1
   5  -3  -4 8106.02 1164.71   1
   5  -3  -4 6863.61 1374.75   1
   5   3  -4 2828.41 1065.96   1
   5   3  -4 5418.85 925.131   1
  -5   3   4 6402.26 851.881   1
  -5   3   4 7025.49 1396.60   1
   5  -3  -3  18745. 3260.62   1
  -5  -3   3  17127. 2876.16   1
  -5  -3   3  17904. 4516.39   1
   5   3  -3  18231. 4589.23   1
   5   3  -3  15662. 2633.75   1
  -5   3   3  14298. 2549.98   1
   5  -3  -2 3142.04 819.101   1
   5  -3  -2 4330.23 1091.46   1
   5  -3  -2 2682.31 604.613   1
  -5  -3   2 3332.25 863.617   1
  -5  -3   2 3350.46 631.727   1
   5   3  -2 5560.50 1411.57   1
  -5   3   2 1959.12 499.797   1
  -5   3   2 3360.98 708.619   1
  -5   3   2 3852.69 951.436   1
  -5   3   2 2693.24 901.254   1
   5  -3  -1 6968.83 2561.31   1
   5  -3  -1  10453. 2335.49   1
  -5  -3   1  11967. 3013.35   1
   5   3  -1 9526.50 2397.41   1
  -5   3   1 8555.23 1947.79   1
  -5   3   1  11611. 4055.03   1
   5  -3   0 7486.84 2309.59   1
   5  -3   0  10907. 3930.79   1
   5  -3   1 1475.11 825.171   1
   5  -3   1  696.07 365.034   1
  -5   3  -1 1925.13 663.698   1
   5  -3   2 1526.10 628.490   1
   5  -4  -5 1522.46 486.442   1
   5  -4  -5 1051.40 350.829   1
  -5  -4   5 1205.58 227.438   1
   5   4  -5 1097.94 242.614   1
  -5   4   5 1010.52 333.104   1
  -5   4   5 1612.30 515.985   1
   5  -4  -4  900.85 419.263   1
  -5  -4   4 1799.67 390.611   1
   5   4  -4 2031.97 758.801   1
   5   4  -4 1671.39 388.911   1
  -5   4   4 1155.40 455.686   1
  -5   4   4 1910.16 736.543   1
  -5   4   4 1365.84 265.317   1
   5  -4  -3  904.49 314.731   1
   5  -4  -3  163.74 211.291   1
  -5  -4   3  -28.51 122.541   1
  -5  -4   3  400.73 157.547   1
   5   4  -3  142.98  91.946   1
   5   4  -3  263.33 130.797   1
  -5   4   3   55.93 191.704   1
  -5   4   3  262.48 183.650   1
   5  -4  -2 4192.63 1448.00   1
   5  -4  -2 2158.64 549.575   1
   5  -4  -2 3844.59 842.168   1
  -5  -4   2 2411.57 557.668   1
   5   4  -2 2742.61 617.968   1
  -5   4   2 3176.85 1143.67   1
  -5   4   2 2259.00 554.836   1
   5  -4  -1  15382. 4540.67   1
   5  -4  -1 4965.60 1942.94   1
  -5  -4   1  16046. 3515.98   1
   5   4  -1  19421. 5495.75   1
   5   4  -1  13695. 2995.55   1
  -5   4   1  16487. 4848.23   1
   5  -4   0 5892.35 1678.27   1
   5  -4   0 6458.92 2029.14   1
  -5   4   0 5471.46 1778.63   1
  -5   4   0  10129. 2775.80   1
   5  -4   1  193.57 245.204   1
   5  -4   1  370.74 407.932   1
   5  -5  -4 3093.48 687.575   1
  -5  -5   4 3323.75 428.166   1
   5   5  -4 2444.35 373.897   1
   5   5  -4 3784.70 792.391   1
  -5   5   4 3068.80 332.335   1
  -5   5   4 3674.62 749.089   1
  -5   5   4 5224.60 1107.65   1
   5  -5  -3 6268.71 1150.55   1
  -5  -5   3 4783.48 1016.19   1
   5   5  -3 5301.49 1102.79   1
   5   5  -3 4022.66 658.842   1
  -5   5   3 5269.12 1002.43   1
  -5   5   3 7033.58 636.988   1
   5  -5  -2  135.53 182.436   1
   5  -5  -2  700.93 411.574   1
  -5  -5   2  876.57 337.474   1
   5   5  -2  858.76 309.308   1
   5   5  -2  312.99 212.586   1
  -5   5   2  233.27 197.936   1
  -5   5   2  305.14 326.952   1
   5  -5  -1 3087.82 940.509   1
   5  -5  -1 6766.48 2222.98   1
  -5  -5   1 3789.56 1153.78   1
   5   5  -1 3815.05 1153.38   1
   5   5  -1 3163.90 658.033   1
  -5   5   1 4658.03 1580.33   1
  -5  -5   0  634.16 284.257   1
  -5   5   0  349.09 319.263   1
   5  -6  -2  396.76 430.594   1
   5  -6  -2  338.65 314.245   1
  -5  -6   2  310.24 250.101   1
   5   6  -2  550.79 307.567   1
   5   6  -2  402.23 187.171   1
  -5   6   2  374.22 411.169   1
  -5   6   2  618.37 450.829   1
  -5   6   2  311.13 104.371   1
   6   0  -6  636.99 244.880   1
   6   0  -5  795.63 285.147   1
  -6   0   5  554.43 224.524   1
  -6   0   5  785.51 246.621   1
   6   0  -4  104.09 169.850   1
   6   0  -4  155.85 179.725   1
  -6   0   4  399.15 220.073   1
  -6   0   4  799.68 308.094   1
   6   0  -3 2118.57 483.205   1
   6   0  -3 3331.04 715.094   1
   6   0  -3 5123.43 1772.56   1
  -6   0   3 2720.35 643.868   1
  -6   0   3 3912.58 1384.86   1
   6   0  -2 1624.44 747.875   1
   6   0  -2  619.18 155.605   1
  -6   0   2  566.57 147.147   1
  -6   0   2  749.90 427.762   1
   6   0  -1  898.83 599.352   1
   6   0  -1  623.63 299.190   1
  -6   0   1  718.74 448.806   1
  -6   0   1  486.85 287.414   1
   6   0   0  529.74 402.752   1
   6   0   0  192.15 188.223   1
  -6   0   0  524.08 386.119   1
   6   0   1 2420.88 798.057   1
  -6  -1   6 4204.77 589.639   1
   6   1  -6 5572.64 770.133   1
  -6   1   6 4892.75 962.767   1
   6  -1  -5  148.04 150.951   1
   6  -1  -5  354.31 152.570   1
  -6  -1   5  217.85 111.534   1
  -6  -1   5  521.65 197.086   1
   6   1  -5  217.20 130.676   1
  -6   1   5  316.67 191.825   1
   6  -1  -4 2532.58 518.008   1
   6  -1  -4 2491.70 732.496   1
  -6  -1   4 3573.45 874.139   1
  -6  -1   4 2795.63 497.369   1
   6   1  -4 1983.81 454.471   1
   6   1  -4 2242.41 611.493   1
  -6   1   4 2794.82 796.438   1
  -6   1   4 3395.38 535.006   1
   6  -1  -3  965.60 309.834   1
   6  -1  -3  571.02 155.929   1
   6  -1  -3  646.30 470.659   1
  -6  -1   3  488.87 242.088   1
   6   1  -3  859.97 288.830   1
   6   1  -3  733.31 193.403   1
   6   1  -3  386.73 266.936   1
  -6   1   3 1094.29 372.561   1
  -6   1   3 1012.95 246.823   1
  -6   1   3 1516.79 668.150   1
   6  -1  -2 1586.40 608.660   1
   6  -1  -2 2121.00 970.456   1
   6  -1  -2 2947.39 652.772   1
   6   1  -2 2771.75 618.777   1
  -6   1   2 2106.84 469.850   1
  -6   1   2 4075.27 1538.24   1
   6  -1  -1  560.10 283.529   1
   6  -1  -1 1736.95 771.347   1
  -6  -1   1  916.63 354.431   1
   6   1  -1  760.82 296.965   1
  -6   1   1  855.52 445.163   1
  -6   1   1 1294.62 487.252   1
   6  -1   0 1513.15 579.927   1
   6  -1   0  780.25 384.783   1
  -6  -1   0  776.61 317.037   1
   6   1   0  876.16 368.433   1
   6  -1   1 2138.81 787.130   1
   6   1   1 1256.58 442.331   1
   6  -2  -5 2175.64 513.557   1
  -6  -2   5 3075.67 403.116   1
  -6  -2   5 3450.42 893.969   1
   6   2  -5 3683.12 478.348   1
   6   2  -5 3226.63 825.576   1
  -6   2   5 2403.07 315.742   1
  -6   2   5 1975.72 484.014   1
   6  -2  -4  377.01 285.633   1
   6  -2  -4  399.76 213.152   1
  -6  -2   4  323.92 220.963   1
  -6  -2   4  387.01 201.861   1
   6   2  -4  472.68 205.706   1
  -6   2   4  598.95 364.387   1
  -6   2   4  462.57 204.573   1
   6  -2  -3 2977.33 961.148   1
   6  -2  -3 3562.52 872.925   1
  -6  -2   3 3180.09 779.441   1
   6   2  -3 3064.75 1003.24   1
  -6   2   3 2824.76 790.772   1
  -6   2   3 4625.65 1476.73   1
   6  -2  -2 1044.92 549.575   1
   6  -2  -2 1101.58 362.565   1
   6   2  -2  486.44 192.594   1
  -6   2   2  622.42 214.366   1
  -6   2   2  557.67 398.583   1
   6  -2  -1 1911.77 875.353   1
   6   2  -1  911.37 298.138   1
  -6   2   1 1453.66 681.909   1
   6  -2   0 2050.99 775.799   1
  -6  -2   0 1948.20 632.537   1
   6   2   0 2101.17 685.552   1
   6  -3  -5  834.48 640.226   1
  -6  -3   5 1263.86 338.446   1
   6   3  -5 1312.02 386.483   1
  -6   3   5  911.37 718.332   1
   6  -3  -4 1118.98 359.490   1
  -6  -3   4 1370.70 278.794   1
  -6  -3   4  865.64 248.523   1
   6   3  -4 1020.23 248.523   1
   6   3  -4 1180.49 264.872   1
  -6   3   4 1035.21 378.389   1
   6  -3  -3 2129.90 603.804   1
   6  -3  -3 1387.29 298.543   1
  -6  -3   3 2499.80 623.229   1
   6   3  -3 2391.34 511.938   1
  -6   3   3 2459.73 732.901   1
   6  -3  -2 6276.81 2043.30   1
   6  -3  -2 2459.33 888.303   1
   6   3  -2 3532.57 734.520   1
  -6   3   2 4649.93 953.055   1
   6  -3  -1  395.71 327.276   1
   6  -3  -1  474.71 323.958   1
   6  -3   0 1108.46 495.750   1
   6  -4  -4 1004.05 745.042   1
  -6  -4   4 1562.93 432.618   1
  -6  -4   4 1166.33 563.739   1
   6   4  -4  979.76 336.301   1
   6   4  -4 1532.98 530.149   1
  -6   4   4 1607.44 983.002   1
   6  -4  -3 2785.51 1275.60   1
   6  -4  -3  543.10 363.415   1
  -6  -4   3 3623.63 1394.17   1
   6   4  -3 3030.35 1002.43   1
  -6   4   3 2919.06 1411.17   1
   6  -4  -2  651.56 428.571   1
   6  -4  -2  311.09 382.476   1
   6   4  -2  394.46 162.970   1
  -6   4   2  533.39 177.337   1
  -6   4   2  351.40 488.061   1
   6  -4  -1 2244.84 807.365   1
   6   4  -1 2338.32 761.230   1
   7   0  -3 1477.13 501.821   1
  -7   0   3 1503.44 577.498   1
  -7   0   3  962.36 582.759   1
   7   0  -2 4354.51 1278.43   1
   7   0  -2 8429.78 2697.29   1
   7   0  -2 4908.94 1646.30   1
  -7   0   2 4229.05 1412.79   1
   7  -1  -3  671.79 409.955   1
   7  -1  -3  238.49 133.792   1
  -7  -1   3  443.95 370.902   1
   7   1  -3  298.91 151.598   1
   7   1  -3  282.56 256.212   1
  -7   1   3 1107.24 521.246   1
  -7   1   3  291.50 341.198   1
   0   0   0      0.    0.00   0
;
_shelx_hkl_checksum    3452

 
data_gamma
 
_audit_creation_method            'SHELXL-2018/3'
_shelx_SHELXL_version_number      '2018/3'
_chemical_name_systematic         ?
_chemical_name_common             gamma-glycine
_chemical_melting_point           ?
_chemical_formula_moiety          'C2H5NO2'
_chemical_formula_sum
 'C2 H5 N O2' 
_chemical_formula_weight          75.07

loop_
 _atom_type_symbol
 _atom_type_description
 _atom_type_scat_dispersion_real
 _atom_type_scat_dispersion_imag
 _atom_type_scat_source
 'C'  'C'   0.0000   0.0000
 'International Tables Vol C Tables 4.2.6.8 and 6.1.1.4'
 'H'  'H'   0.0000   0.0000
 'International Tables Vol C Tables 4.2.6.8 and 6.1.1.4'
 'N'  'N'   0.0000   0.0000
 'International Tables Vol C Tables 4.2.6.8 and 6.1.1.4'
 'O'  'O'   0.0000   0.0000
 'International Tables Vol C Tables 4.2.6.8 and 6.1.1.4'
 
_space_group_crystal_system       trigonal
_space_group_IT_number            144
_space_group_name_H-M_alt         'P 31'
_space_group_name_Hall            'P 31'
 
_shelx_space_group_comment
;
The symmetry employed for this shelxl refinement is uniquely defined
by the following loop, which should always be used as a source of
symmetry information in preference to the above space-group names.
They are only intended as comments.
;
 
loop_
 _space_group_symop_operation_xyz
 'x, y, z'
 '-y, x-y, z+1/3'
 '-x+y, -x, z+2/3'
 
_cell_length_a                    7.3950(10)
_cell_length_b                    7.3950(10)
_cell_length_c                    5.7500(12)
_cell_angle_alpha                 90
_cell_angle_beta                  90
_cell_angle_gamma                 120
_cell_volume                      272.32(9)
_cell_formula_units_Z             3
_cell_measurement_temperature     103(2)
_cell_measurement_reflns_used     ?
_cell_measurement_theta_min       ?
_cell_measurement_theta_max       ?
 
_exptl_crystal_description        block
_exptl_crystal_colour             colourless
_exptl_crystal_density_meas       ?
_exptl_crystal_density_method     ?
_exptl_crystal_density_diffrn     1.373          
_exptl_crystal_F_000              40
_exptl_transmission_factor_min    ?
_exptl_transmission_factor_max    ?
_exptl_crystal_size_max           ?
_exptl_crystal_size_mid           ?
_exptl_crystal_size_min           ?
_exptl_absorpt_coefficient_mu     0.000
_shelx_estimated_absorpt_T_min    ?
_shelx_estimated_absorpt_T_max    ?
_exptl_absorpt_correction_type    ?
_exptl_absorpt_correction_T_min   ?
_exptl_absorpt_correction_T_max   ?
_exptl_absorpt_process_details    ?
_exptl_absorpt_special_details    ?
_diffrn_ambient_temperature       103(2)
_diffrn_radiation_wavelength      0.02508
_diffrn_radiation_type            electrons
_diffrn_source                    
;
JEOL JEM-2100 LaB6 transmission electron microscope
;
_diffrn_measurement_method        'Phi scan'
_diffrn_detector_area_resol_mean  ?
_diffrn_reflns_number             769
_diffrn_reflns_av_unetI/netI      0.3990
_diffrn_reflns_av_R_equivalents   0.2475
_diffrn_reflns_limit_h_min        -10
_diffrn_reflns_limit_h_max        10
_diffrn_reflns_limit_k_min        -9
_diffrn_reflns_limit_k_max        10
_diffrn_reflns_limit_l_min        -6
_diffrn_reflns_limit_l_max        5
_diffrn_reflns_theta_min          0.112
_diffrn_reflns_theta_max          1.026
_diffrn_reflns_theta_full         0.862
_diffrn_measured_fraction_theta_max   0.663
_diffrn_measured_fraction_theta_full  0.677
_diffrn_reflns_Laue_measured_fraction_max    0.663
_diffrn_reflns_Laue_measured_fraction_full   0.677
_diffrn_reflns_point_group_measured_fraction_max   0.560
_diffrn_reflns_point_group_measured_fraction_full  0.610
_reflns_number_total              625
_reflns_number_gt                 160
_reflns_threshold_expression      'I > 2\s(I)'
_reflns_Friedel_coverage          0.689
_reflns_Friedel_fraction_max      0.457
_reflns_Friedel_fraction_full     0.544
 
_reflns_special_details
;
 Reflections were merged by SHELXL according to the crystal
 class for the calculation of statistics and refinement.
 
 _reflns_Friedel_fraction is defined as the number of unique
 Friedel pairs measured divided by the number that would be
 possible theoretically, ignoring centric projections and
 systematic absences.
;
 
_computing_data_collection        ?
_computing_cell_refinement        REDp
_computing_data_reduction         XDS
_computing_structure_solution     'SHELXT 2014/5 (Sheldrick, 2014)'
_computing_structure_refinement 'SHELXL-2018/3 (Sheldrick, 2018)'
_computing_molecular_graphics     ?
_computing_publication_material   ?
_refine_special_details           
;

The structure was solved by dual space methods (Shelxt) and refined using 
the kinematic approximation in Shelxl.  The structure was refined 
isotropically with a common displacement parameter for the non-H atoms.
Bond distances and angles were subject to restraints.

H-atoms were loacted in a difference map but refined as variable metric 
rigid bodies. 

Merging data sets collected from different crystals improves the quality
of electron data sets, but only one crystallite of the gamma form 
was located in the sample, so merging is not possible here. This 
means that the residuals and other fitting stats are higher than
for the alpha and beta polymorphs in this cif. 


Checkcif output with comments:


ATOM007_ALERT_1_A  _atom_site_aniso_label is missing
            Unique label identifying the atom site.
PLAT026_ALERT_3_A Ratio Observed / Unique Reflections (too) Low ..        26% Check 
PLAT082_ALERT_2_A High R1 Value ..................................       0.31 Report
PLAT084_ALERT_3_A High wR2 Value (i.e. > 0.25) ...................       0.70 Report
RINTA01_ALERT_3_B  The value of Rint is greater than 0.18
            Rint given   0.248
PLAT020_ALERT_3_B The Value of Rint is Greater Than 0.12 .........      0.248 Report
PLAT201_ALERT_2_B Isotropic non-H Atoms in Main Residue(s) .......          5 Report
              O1      O2      N1      C1      C2                                
PLAT340_ALERT_3_B Low Bond Precision on  C-C Bonds ...............       0.02 Ang.  
PLAT002_ALERT_2_G Number of Distance or Angle Restraints on AtSite          5 Note  
PLAT007_ALERT_5_G Number of Unrefined Donor-H Atoms ..............          3 Report


See notes above. 


PLAT029_ALERT_3_A _diffrn_measured_fraction_theta_full value Low .      0.677 Why?  
PLAT911_ALERT_3_B Missing FCF Refl Between Thmin & STh/L=    0.600        107 Report
PLAT913_ALERT_3_C Missing # of Very Strong Reflections in FCF ....          5 Note  
And 6 other PLAT975 Alerts


Only rotation anout phi is avaialble and taken with the lack of other 
samples for merging this has led to low completeness.


PLAT924_ALERT_1_A The Reported and Calculated Rho(min) Differ by .       6.26 eA-3  
PLAT926_ALERT_1_A Reported and Calculated   R1 Differ by .........    -1.4335 Check 
PLAT927_ALERT_1_A Reported and Calculated  wR2 Differ by .........    -9.3367 Check 
PLAT928_ALERT_1_A Reported and Calculated    S value   Differ by .    -13.454 Check 
PLAT972_ALERT_2_A Check Calcd Resid. Dens.  0.09A   From O1             -6.49 eA-3  
And 4 other PLAT972 Alerts
PLAT925_ALERT_1_C The Reported and Calculated Rho(max) Differ by .       1.17 eA-3  
PLAT975_ALERT_2_C Check Calcd Resid. Dens.  0.84A   From O2              1.33 eA-3  
PLAT977_ALERT_2_C Check Negative Difference Density on H1               -0.74 eA-3  
PLAT978_ALERT_2_C Number C-C Bonds with Positive Residual Density.          0 Info  

We suspect that Checkcif is using X-ray scattering factors for these calculations. 
The figures quoted are from Shelxl.


PLAT915_ALERT_3_B No Flack x Check Done: Low Friedel Pair Coverage         46 %     

Absolute structure was not refined.

PLAT309_ALERT_2_C Single Bonded Oxygen (C-O > 1.3 Ang) ...........         O1 Check 
PLAT353_ALERT_3_C Long   N-H (N0.87,N1.01A)  N1       - H1       .       1.05 Ang.  
And 2 other PLAT353 Alerts

Bond length distortions occur when the kinetatic model is used.  Some 
lengthening is expected because of strong H-bonding. In GLYCIN15 the NH 
range is 1.046 to 1.055 Ang.


PLAT906_ALERT_3_C Large K Value in the Analysis of Variance ......     13.253 Check 
And 7 other PLAT906 Alerts
PLAT072_ALERT_2_G SHELXL First  Parameter in WGHT  Unusually Large       0.39 Report

No action taken

PLAT092_ALERT_4_G Check: Wavelength Given is not Cu,Ga,Mo,Ag,In Ka    0.02508 Ang.  

OK


PLAT152_ALERT_1_G The Supplied and Calc. Volume s.u. Differ by ...          2 Units 
PLAT171_ALERT_4_G The CIF-Embedded .res File Contains EADP Records          1 Report
PLAT172_ALERT_4_G The CIF-Embedded .res File Contains DFIX Records          5 Report
PLAT174_ALERT_4_G The CIF-Embedded .res File Contains FLAT Records          1 Report
PLAT860_ALERT_3_G Number of Least-Squares Restraints .............          9 Note  
PLAT883_ALERT_1_G No Info/Value for _atom_sites_solution_primary .     Please Do !  
PLAT912_ALERT_4_G Missing # of FCF Reflections Above STh/L=  0.600         44 Note  
PLAT933_ALERT_2_G Number of OMIT Records in Embedded .res File ...          4 Note  
PLAT952_ALERT_5_G Calculated (ThMax) and CIF-Reported Lmax Differ           2 Units 
PLAT958_ALERT_1_G Calculated (ThMax) and Actual (FCF) Lmax Differ           2 Units 
PLAT981_ALERT_1_G No non-zero f" Anomalous Scattering Values Found     Please Check 
PLAT986_ALERT_1_G No non-zero f' Anomalous Scattering Values Found     Please Check

No action taken

;
_refine_ls_structure_factor_coef  Fsqd
_refine_ls_matrix_type            full
_refine_ls_weighting_scheme       calc
_refine_ls_weighting_details
'w=1/[\s^2^(Fo^2^)+(0.3883P)^2^] where P=(Fo^2^+2Fc^2^)/3'
_atom_sites_solution_primary      ?
_atom_sites_solution_secondary    ?
_atom_sites_solution_hydrogens    geom
_refine_ls_hydrogen_treatment     constr
_refine_ls_extinction_method      none
_refine_ls_extinction_coef        .
_refine_ls_abs_structure_details
;
 All f" are zero, so absolute structure could not be determined
;
_refine_ls_abs_structure_Flack    ?
_chemical_absolute_configuration  ?
_refine_ls_number_reflns          625
_refine_ls_number_parameters      18
_refine_ls_number_restraints      9
_refine_ls_R_factor_all           0.4088
_refine_ls_R_factor_gt            0.3064
_refine_ls_wR_factor_ref          0.7029
_refine_ls_wR_factor_gt           0.6299
_refine_ls_goodness_of_fit_ref    1.013
_refine_ls_restrained_S_all       1.010
_refine_ls_shift/su_max           0.005
_refine_ls_shift/su_mean          0.001
 
loop_
 _atom_site_label
 _atom_site_type_symbol
 _atom_site_fract_x
 _atom_site_fract_y
 _atom_site_fract_z
 _atom_site_U_iso_or_equiv
 _atom_site_adp_type
 _atom_site_occupancy
 _atom_site_site_symmetry_order  
 _atom_site_calc_flag
 _atom_site_refinement_flags_posn
 _atom_site_refinement_flags_adp
 _atom_site_refinement_flags_occupancy
 _atom_site_disorder_assembly
 _atom_site_disorder_group
N1 N 0.761(4) 0.787(3) 0.758(4) 0.038(4) Uiso 1 1 d D . . . .
H1 H 0.780745 0.744100 0.926119 0.046 Uiso 1 1 calc R U . . .
H3 H 0.706135 0.893163 0.769362 0.046 Uiso 1 1 calc R U . . .
H2 H 0.904223 0.856791 0.669761 0.046 Uiso 1 1 calc R U . . .
C1 C 0.610(4) 0.602(4) 0.632(2) 0.038(4) Uiso 1 1 d D . . . .
H5 H 0.454281 0.560896 0.691718 0.046 Uiso 1 1 calc R U . . .
H4 H 0.635517 0.473784 0.677852 0.046 Uiso 1 1 calc R U . . .
C2 C 0.615(3) 0.621(3) 0.374(3) 0.038(4) Uiso 1 1 d D . . . .
O1 O 0.761(3) 0.795(3) 0.284(4) 0.038(4) Uiso 1 1 d D . . . .
O2 O 0.483(4) 0.469(3) 0.249(4) 0.038(4) Uiso 1 1 d D . . . .
 
_geom_special_details
;
 All esds (except the esd in the dihedral angle between two l.s. planes)
 are estimated using the full covariance matrix.  The cell esds are taken
 into account individually in the estimation of esds in distances, angles
 and torsion angles; correlations between esds in cell parameters are only
 used when they are defined by crystal symmetry.  An approximate (isotropic)
 treatment of cell esds is used for estimating esds involving l.s. planes.
;
 
loop_
 _geom_bond_atom_site_label_1
 _geom_bond_atom_site_label_2
 _geom_bond_distance
 _geom_bond_site_symmetry_2
 _geom_bond_publ_flag
N1 C1 1.45(2) . ?
C1 C2 1.491(19) . ?
C2 O1 1.30(2) . ?
C2 O2 1.28(2) . ?
 
loop_
 _geom_angle_atom_site_label_1
 _geom_angle_atom_site_label_2
 _geom_angle_atom_site_label_3
 _geom_angle
 _geom_angle_site_symmetry_1
 _geom_angle_site_symmetry_3
 _geom_angle_publ_flag
N1 C1 C2 116.0(17) . . ?
O1 C2 O2 122(2) . . ?
O1 C2 C1 117.2(16) . . ?
O2 C2 C1 120.4(18) . . ?
 
_refine_diff_density_max    0.154
_refine_diff_density_min   -0.230
_refine_diff_density_rms    0.068

_shelx_res_file
;
TITL gamma glycine P3(1) SOLVED SHELXT
    gamma.res
    created by SHELXL-2018/3 at 09:48:40 on 06-Aug-2019
CELL 0.02508 7.395 7.395 5.75 90 90 120
ZERR 3 0.001 0.001 0.0012 0 0 0
LATT -1
SYMM -Y,+X-Y,0.333+Z
SYMM +Y-X,-X,0.667+Z
SFAC  C 0.731 36.995 1.195 11.297 0.456 2.814 0.125 0.346 0 0 0 0 0.77 12.011
SFAC  H 0.375 15.495 0.141 4.126 0.022 0.025 -0.101 46.884 0 0 0 0 0.32 1.008
SFAC  N 0.572 28.846 1.043 9.054 0.465 2.421 0.131 0.317 0 0 0 0 0.75 14.007
SFAC  O 0.455 23.78 0.917 7.622 0.472 2.144 0.138 0.296 0 0 0 0 0.73 15.999
UNIT 6 15 3 6
TEMP -170
OMIT -1 -1 0
OMIT 2 2 0
OMIT -1 -3 4
OMIT -1 2 0
L.S. 20
DFIX 1.27 0.02 O1 C2 O2 C2
DFIX 1.50 0.02 C1 C2
DFIX 1.48 0.02 C1 N1
DFIX 2.40 0.02 O1 C1 O2 C1
DFIX 2.50 0.02 C2 N1
FLAT 0.05 O1 O2 C1 C2
EADP N1 C1 C2 O1 O2
FMAP 2
PLAN 10
ACTA
LIST 4
BOND

WGHT    0.388300
FVAR      10.14842
N1    3    0.760719    0.786852    0.758056    11.00000    0.03813
AFIX 137  1.0500
H1    2    0.780745    0.744100    0.926119    11.00000   -1.20000
H3    2    0.706135    0.893163    0.769362    11.00000   -1.20000
H2    2    0.904223    0.856791    0.669761    11.00000   -1.20000
AFIX   0
C1    1    0.610075    0.602257    0.632121    11.00000    0.03813
AFIX  23  1.0890
H5    2    0.454281    0.560896    0.691718    11.00000   -1.20000
H4    2    0.635517    0.473784    0.677852    11.00000   -1.20000
AFIX   0
C2    1    0.615139    0.620848    0.373780    11.00000    0.03813
O1    4    0.760608    0.795150    0.283842    11.00000    0.03813
O2    4    0.482913    0.469338    0.249153    11.00000    0.03813

HKLF 4


REM  gamma glycine P3(1) SOLVED SHELXT
REM wR2 = 0.702857, GooF = S = 1.01292, Restrained GooF = 1.01036 for all data
REM R1 = 0.306383 for 160 Fo > 4sig(Fo) and 0.408787 for all 625 data
REM 18 parameters refined using 9 restraints

END

WGHT      0.2000      0.0000

REM Highest difference peak  0.154,  deepest hole -0.230,  1-sigma level  0.068
Q1    1   0.9869  1.0416  0.7268  11.00000  0.05    0.15
Q2    1   1.0387  0.9774  0.4939  11.00000  0.05    0.15
Q3    1   0.4019  0.3500  0.1219  11.00000  0.05    0.15
Q4    1   1.0258  0.8025  0.7286  11.00000  0.05    0.14
Q5    1   0.6316  0.9583  0.7346  11.00000  0.05    0.13
Q6    1   0.5940  0.8583  0.8738  11.00000  0.05    0.13
Q7    1   0.3204  0.3554  0.6479  11.00000  0.05    0.13
Q8    1   0.4381  0.4769  0.7548  11.00000  0.05    0.13
Q9    1   0.3993  0.4406  0.2667  11.00000  0.05    0.13
Q10   1   0.6208  0.3045  0.5147  11.00000  0.05    0.12
;
_shelx_res_checksum   56261

_shelx_hkl_file
;
   1  -1   0  465.35  128.49
  -1   0  -1 5007.90 1220.38
   1   0   1 4315.57 1051.79
   1  -2   0 9999.00 2436.46
   2  -1   0 4050.29  993.40
  -1   2   0 7866.51 1917.11
   1  -2  -1 1423.06  354.56
  -2   1  -1 1825.12  450.15
   2  -1   1 1870.51  462.45
  -1   2   1 1992.80  490.45
  -2   1  -2  728.73  185.68
   2  -1   2  585.94  152.98
   0   2   1 2868.21  700.33
   2  -2   1 3587.14  878.11
  -2   2  -1 2470.15  605.94
   2  -2   0 5565.14 1359.86
  -2   2   0 5181.58 1266.67
   2  -2  -1   68.09   70.69
  -2   0  -1  207.28   70.99
   2   0   1  317.67   94.79
  -2   2   1  197.18   85.49
  -2   0  -2 2590.84  634.24
   2   1   2  388.66  104.29
   1  -3   0 5080.29 1241.18
  -3   2   0 4696.73 1149.69
   3  -2   0 4607.54 1129.19
  -1   3   0 5408.36 1320.97
   1  -3  -1 1865.71  463.15
  -3   2  -1  984.00  250.37
   3  -2   1 1105.29  284.37
  -1   3   1 1290.07  322.27
   1   2   2  872.31  213.68
  -1  -2  -2  910.21  222.78
   2  -3   1 2530.55  624.84
  -2   3  -1 2795.82  686.83
   2  -3   0 6216.48 1524.35
   2  -3  -1  593.64  168.18
  -3   1  -1  537.45  150.68
   3  -1   1  512.85  148.89
  -2   3   1  528.55  157.98
  -3   1  -2  812.92  211.38
   3  -1   2  744.43  197.08
  -3   1  -3 1761.02  433.96
   3  -1   3 1372.56  341.57
   0   3   2  375.36  100.09
   3  -3   2  706.33  185.88
   0  -3  -2  349.57   96.59
   3  -3   1 2723.53  675.23
  -3   3  -1 2617.34  647.44
   3  -3   0 1227.88  315.27
  -3   3   0 1197.48  307.07
   3  -3  -1  265.57  112.39
  -3   3   1  154.18   81.19
  -3   0  -2 4175.68 1022.10
  -3   0  -3  459.75  123.89
   3   0   3  406.26  109.39
  -3  -1  -4 2353.46  576.34
   3   1   3  155.88   57.09
  -3  -1  -3  256.17   74.59
  -4   3   1  114.09   96.89
   4  -3  -1   36.60   90.19
  -4   3   0 1342.17  343.77
   4  -3   0  797.32  222.98
  -4   3  -1  294.57  101.09
   4  -3   1  164.78   85.49
   1  -4  -2 3097.39  759.92
  -4   3  -2 4542.35 1115.89
   4  -3   2 4897.01 1202.78
  -1   4   2 3596.74  881.21
   1  -4  -3   46.90   64.19
  -1   4   3   25.00   66.99
  -2  -2  -3  313.37   79.59
  -2   4  -1 1988.00  493.05
   2  -4   0 3866.91  947.61
  -4   2   0 1787.02  450.15
   4  -2   0 1053.69  275.27
   2  -4  -1  452.35  129.99
  -4   2  -1  261.77  114.29
   4  -2   1  250.67  108.99
  -2   4   1  380.46  119.29
   2  -4  -2  225.48   93.19
   4  -2   2  423.16  127.29
  -2   4   2  250.87   89.49
  -4   2  -3  520.55  147.99
   4  -2   3  524.45  142.49
  -4   2  -4 1966.30  487.05
   4  -2   4 1972.30  489.95
  -1  -3  -3  353.66   91.49
   3  -4   2 3845.22  944.41
  -3   4  -2 3695.63  907.51
   3  -4   1 1693.23  422.16
  -3   4  -1 1471.05  367.66
   3  -4   0 1126.59  289.77
  -3   4   0  943.91  245.38
   3  -4  -1  422.36  131.49
  -4   1  -1   96.49   88.49
   4  -1   1  100.49   77.99
   3  -4  -2  108.09   76.49
  -4   1  -2  291.87  101.39
   4  -1   2  488.05  143.29
  -3   4   2  137.19   93.39
  -4   1  -3  365.26  117.99
   4  -1   3  301.07   99.79
   4  -1   4 1871.51  463.65
   0   4   3   22.60   47.80
   4  -4   3   93.69   65.09
  -4   4  -3  187.78   76.99
   0  -4  -3   33.90   48.20
   0   4   2  511.15  133.49
   4  -4   2 1498.25  376.56
  -4   4  -2  799.22  212.08
   0  -4  -2  622.14  158.48
   4  -4   1  905.81  242.48
  -4   4  -1  917.21  242.68
   4  -4   0 2489.45  618.74
  -4   4   0 2078.69  521.75
   4  -4  -1  235.28  113.99
  -4   4   1  252.77  104.19
   4  -4  -2   -5.30   80.99
  -4   0  -2    6.20   41.30
   4   0   2   51.29   66.09
  -4   4   2   83.09  102.29
  -4   0  -3  144.39   59.89
   4   0   3  133.89   65.59
  -4   0  -4  190.88   68.39
   4   0   4  229.38   71.99
   4   1   5   69.59   35.70
  -4  -1  -5  -10.20   38.80
   4   1   4   79.79   49.70
  -4  -1  -4   24.20   41.10
  -4  -1  -3   13.60   24.90
   5  -4  -1  461.95  144.69
   5  -4   0   66.39  107.29
   1  -5  -1  214.48   74.89
  -5   4  -1  191.18   89.69
   5  -4   1  170.08   90.19
  -1   5   1  411.76  117.89
   1  -5  -2  310.27   99.19
  -5   4  -2  250.67  109.39
  -1   5   2  153.08   76.99
   1  -5  -3   43.80   57.79
  -5   4  -3  374.36  120.49
   5  -4   3  334.07  107.99
  -1   5   3   64.29   57.29
  -5   4  -4  660.23  177.28
   5  -4   4  365.46  112.99
   3   2   4  425.26  108.39
  -3  -2  -4  353.86   92.89
   3   2   3   -8.50   34.00
   2  -5   0  953.60  244.58
  -5   3   0  205.58   96.49
   5  -3   0  166.88  103.89
   2  -5  -1  365.96  112.69
  -5   3  -1  359.46  132.89
   5  -3   1  276.67  125.09
  -2   5   1  316.47  104.29
   2  -5  -2  558.44  156.38
  -5   3  -2  348.87  115.09
   5  -3   2  463.85  151.38
  -2   5   2  679.33  183.88
  -5   3  -3  121.59   79.79
   5  -3   3  102.89   73.19
  -2   5   3   62.99   64.99
  -3   5  -1 2834.42  698.83
   3  -5   0  768.52  205.58
  -3   5   0  793.42  214.98
   3  -5  -1  101.49   73.89
   5  -2   1   47.30   77.49
  -3   5   1  107.59   69.09
   3  -5  -2   42.70   83.59
   5  -2   2   89.09   91.19
  -3   5   2   35.60   83.29
  -5   2  -3  115.99   65.89
   5  -2   3  142.39   86.69
  -3   5   3   13.30   80.89
  -5   2  -4  625.54  174.28
   5  -2   4  553.34  149.59
  -5   2  -5  120.89   59.29
   5  -2   5   93.29   53.39
   1   4   3  143.99   47.80
  -4   5  -3  111.69   68.39
  -1  -4  -3   55.79   35.20
   4  -5   2  343.07  112.89
  -4   5  -2  338.97  108.99
   4  -5   1  165.28   84.49
  -4   5  -1  290.17  110.89
   4  -5   0  405.56  128.79
  -4   5   0  289.47  110.59
   4  -5  -1  164.38   83.59
   5  -1   1   -2.20   66.79
  -4   5   1  248.98  113.19
   4  -5  -2   14.10   73.89
  -5   1  -2  -12.60   43.40
   4  -5  -3   -0.60   38.60
  -5   1  -3   50.79   56.79
   5  -1   3   -0.50   69.29
  -5   1  -4  119.99   74.79
   5  -1   4  230.58   86.09
  -5   1  -5   13.20   43.70
   0   5   4   46.80   48.20
   5  -5   4  377.56  116.59
   0  -5  -4   22.10   51.09
   0   5   3  172.78   69.09
   5  -5   3  682.23  184.78
   0  -5  -3  210.18   75.39
   0   5   2  293.07   84.69
   5  -5   2  298.37  108.99
  -5   5  -2  171.78   95.09
   0  -5  -2  429.36  116.89
   5  -5   1  105.79   85.19
  -5   5  -1   91.59   74.49
   5  -5   0 1823.22  460.55
   5  -5  -1   -3.70   92.59
  -5   5   1  125.79   98.79
   5  -5  -2   50.49   75.09
   5   0   2   44.40   69.49
  -5   0  -3  161.58   76.59
  -5   0  -4   26.00   45.40
   5   0   4   33.30   49.10
  -5   0  -5   39.60   47.40
  -5   0  -6   81.39   46.20
  -5  -1  -6   51.79   39.20
  -5  -1  -5    8.00   38.90
   5   1   4   34.20   53.39
  -5  -1  -4    8.30   53.99
   5   1   3   10.20   53.49
  -6   5   2  211.08  114.59
   6  -5  -2   21.20   96.39
  -6   5   1   83.89   97.89
   6  -5  -1   60.09   84.39
  -6   5   0  115.59   98.99
   6  -5   0   88.79   98.79
  -6   5  -1  212.08  100.39
   6  -5   1  112.19   85.59
  -1   6   1  259.57   82.79
   1  -6  -2  159.48   63.29
  -6   5  -2   36.70   65.49
   6  -5   2   10.80   88.49
  -1   6   2  214.38   74.89
   1  -6  -3   11.30   53.19
  -6   5  -3   18.90   68.09
   6  -5   3   20.10   79.49
  -1   6   3   -1.20   50.29
   1  -6  -4  -20.40   64.49
  -6   5  -4   63.09   63.79
   6  -5   4   63.69   58.79
  -1   6   4   31.80   53.79
  -6   5  -5   10.00   54.89
   4   2   5  119.69   40.80
  -4  -2  -5   41.60   36.50
   4   2   4    4.50   43.90
   6  -4  -1   42.70   82.09
   2  -6   0 2424.36  599.24
  -6   4   0  835.92  235.08
   6  -4   0  919.81  250.17
   2  -6  -1  631.74  167.78
  -6   4  -1  207.58  100.49
  -2   6   1  573.84  157.38
  -6   4  -2   31.00   68.59
   6  -4   2   44.00   80.39
  -2   6   2   65.69   56.79
   2  -6  -3  164.38   79.39
  -6   4  -3  119.59   92.49
   6  -4   3  207.28   95.39
  -2   6   3   82.09   63.09
   2  -6  -4   29.20   82.59
  -6   4  -4  290.17  111.09
   6  -4   4  434.96  127.69
  -2   6   4   59.99   68.29
   2  -6  -5    1.30   35.70
  -6   4  -6   26.70   48.60
   3  -6   1  220.88   82.59
  -3   6  -1  405.06  120.19
  -6   3   0   48.90   67.39
   6  -3   0  151.38   96.29
   3  -6  -1   48.40   75.59
  -6   3  -1   44.40   56.49
   6  -3   1   57.49  108.79
  -3   6   1  100.49   75.89
   3  -6  -2   67.49   66.59
  -6   3  -2   75.09   71.19
   6  -3   2   67.09   96.19
  -3   6   2  150.88   85.79
   3  -6  -3   25.30   86.59
  -6   3  -3   56.99   63.29
   6  -3   3   77.79   71.49
  -3   6   3   90.89   76.89
   6  -3   4  166.48   80.09
  -3   6   4  -35.50   68.99
  -6   3  -6  170.88   73.39
   2   4   4  334.07   86.19
   4  -6   2  105.29   67.39
  -4   6  -2  159.68   74.39
   4  -6   1  582.84  161.48
  -4   6  -1  896.61  237.38
   4  -6   0  420.96  135.79
  -4   6   0  598.24  178.38
   4  -6  -1   91.79   70.59
  -6   2  -1  210.48   81.79
   6  -2   1  176.48  101.29
  -4   6   1   77.39   89.39
   4  -6  -2  287.27  113.89
   6  -2   2  197.28  101.49
  -4   6   2  380.16  126.99
   4  -6  -3  -22.10   74.29
  -6   2  -3   82.49   69.49
   6  -2   3   89.69   73.09
  -4   6   3   36.50   74.99
   4  -6  -4    3.80   34.70
  -6   2  -4   15.20   56.99
   6  -2   4  -98.19   72.09
  -6   2  -5   34.60   63.29
  -6   2  -6   91.99   58.49
   1   5   4   42.10   33.90
  -5   6  -4  113.49   67.19
  -1  -5  -4   32.40   40.90
   1   5   3  229.18   65.79
   5  -6   3   99.99   66.89
   5  -6   2  431.36  130.09
  -5   6  -2  323.77  115.19
   5  -6   1  308.27  115.79
   5  -6   0   71.19   93.59
  -5   6   0   53.69   70.29
   5  -6  -1   86.99   77.19
  -5   6   1  148.49  102.49
   5  -6  -2   71.49  109.89
   6  -1   2  -32.60   68.29
  -5   6   2  121.39   94.99
  -6   1  -3    4.80   78.09
   6  -1   3  -23.80   71.69
  -6   1  -4   11.00   60.29
   6  -1   4   17.30   69.89
  -6   1  -5   29.50   54.99
  -6   1  -6   13.50   41.20
   0   6   5  -18.90   47.20
  -6   6  -5   32.70   55.69
   0  -6  -5   10.80   42.30
   0   6   4   40.80   46.10
   6  -6   4   34.90   57.09
   0  -6  -4    7.10   43.70
   0   6   3   48.70   43.50
   6  -6   3  192.58   84.39
  -6   6  -3  155.68   89.99
   0  -6  -3   26.20   39.30
   6  -6   2  828.12  232.78
  -6   6  -2  856.81  242.68
   6  -6   1   49.70   78.09
  -6   6  -1    5.20   71.69
   6  -6   0  282.47  114.79
  -6   6   0  309.07  136.69
   6  -6  -1  147.89  111.59
  -6   6   1   99.89   92.79
   6  -6  -2   96.59  100.59
  -6   6   2   -5.60   78.89
   6  -6  -3   17.00   42.00
  -6   0  -3   15.70   44.50
  -6   0  -4  134.39   74.29
  -6   0  -5   10.20   45.80
  -6   0  -6    6.40   52.99
  -6  -1  -5  -20.20   59.99
  -6  -1  -4    4.60   29.90
   7  -6  -3   18.70   75.19
  -7   6   2   35.00   62.49
   7  -6  -2  -44.40   77.89
  -7   6   1   -6.70   92.09
   7  -6  -1   44.30  103.69
  -7   6   0  852.51  239.58
   7  -6   0  594.64  189.78
  -7   6  -1   30.00   76.59
   7  -6   1   12.30   80.29
   1  -7  -2  145.59   64.29
  -7   6  -2  -14.60   62.89
   7  -6   2   34.00   80.09
  -1   7   2  151.98   60.29
   1  -7  -3   86.39   63.29
  -7   6  -3  101.99   89.19
   7  -6   3  148.59   95.19
  -1   7   3   64.99   52.89
  -7   6  -4  124.29   84.29
   7  -6   4   96.99   71.89
  -1   7   4   14.90   51.89
  -7   6  -5   37.30   58.29
  -1   7   5   -3.80   48.70
   5   2   4    9.80   44.70
   7  -5  -2   52.69   75.99
   7  -5  -1  -82.59   83.49
  -7   5   0   97.79   97.89
   7  -5   0   58.29  110.69
  -2   7   0  335.07  101.49
  -7   5  -1   34.00   90.09
   7  -5   1  104.69   87.19
  -2   7   1  119.49   58.69
  -7   5  -2  309.07  120.89
   7  -5   2  131.89   88.29
  -2   7   2  324.67  107.89
   2  -7  -3   46.50   58.69
  -7   5  -3    9.40   62.09
   7  -5   3   70.29   77.89
  -2   7   3   37.20   51.09
  -7   5  -4   38.80   63.99
  -2   7   4   30.10   60.19
  -7   5  -5  -22.00   51.19
  -2   7   5  -10.10   65.39
  -7   5  -6   34.00   55.29
  -4  -3  -6   26.00   25.20
   4   3   5    3.70   25.70
   3  -7   1   50.09   57.49
   7  -4  -1   25.50   77.59
  -3   7  -1  103.59   64.19
   3  -7   0   45.20   62.89
   7  -4   0   -3.00   86.49
  -3   7   0   60.29   61.89
   3  -7  -1  285.87  102.19
  -7   4  -1  -49.00   93.39
   7  -4   1   43.10  104.39
  -3   7   1  174.78   80.39
   3  -7  -2  207.18   86.09
  -7   4  -2  182.78   86.19
   7  -4   2  223.68  114.79
  -3   7   2  102.29   66.59
  -7   4  -3   35.70   66.89
   7  -4   3  -48.80   72.29
  -3   7   3   51.99   70.89
  -7   4  -4   68.99   87.39
  -3   7   4   34.10   67.29
  -7   4  -6   81.69   63.49
   4  -7   2  568.14  160.18
  -4   7  -2  832.72  222.58
   4  -7   1  142.49   70.59
  -4   7  -1  179.18   77.29
   4  -7   0  471.65  151.08
  -4   7   0  465.55  141.79
   4  -7  -1   30.60   72.29
  -7   3  -1  -14.30   55.29
   7  -3   1   51.99   96.59
   4  -7  -2   17.80   65.19
  -7   3  -2   97.19   96.89
   7  -3   2   23.00   86.69
  -4   7   2  112.59   86.59
   4  -7  -3   56.49   90.49
  -7   3  -3  -12.60   69.79
   7  -3   3   33.90   75.69
  -4   7   3   31.30   76.69
  -4   7   4  -12.40   84.39
  -7   3  -5   -6.30   60.89
  -7   3  -6   25.40   49.90
   2   5   5   11.20   23.80
  -2  -5  -5  -14.70   25.70
   5  -7   3   77.69   63.49
  -5   7  -3   80.49   67.29
   5  -7   2  130.39   69.29
  -5   7  -2  188.48   83.19
   5  -7   1   96.09   82.29
  -5   7  -1   29.70   68.99
   5  -7   0  205.18   96.39
  -5   7   0  187.88   85.79
   5  -7  -1   35.20   71.39
  -7   2  -1  -31.60   47.80
   7  -2   1   24.80   77.89
  -5   7   1  147.69   88.39
   5  -7  -2  -28.80   83.79
  -7   2  -2   23.20   43.80
   7  -2   2   -7.10   74.19
  -5   7   2   83.19   81.49
  -7   2  -3   45.20   82.29
   7  -2   3   -1.50   81.59
  -5   7   3    6.30   70.49
  -7   2  -4   21.50   58.69
  -5   7   4   -0.90   76.99
  -7   2  -5   22.70   62.59
   1   6   5    0.00   36.80
  -6   7  -5    3.50   53.89
  -1  -6  -5  -40.40   33.00
   1   6   4   63.09   37.10
   6  -7   4   33.00   56.29
  -6   7  -4   85.19   63.39
  -1  -6  -4   46.50   36.60
   6  -7   3  106.59   67.59
  -6   7  -3  127.59   71.79
   6  -7   2   34.00   71.89
  -6   7  -2   98.29   76.19
   6  -7   1  -34.90   85.19
  -6   7  -1   -6.20   79.19
   6  -7   0  367.16  137.39
  -6   7   0  447.76  143.59
   6  -7  -1  -83.09   83.49
  -6   7   1   23.40   87.79
   6  -7  -2    4.80   91.19
  -7   1  -2   -4.60   44.10
   7  -1   2    1.70   79.99
  -6   7   2   59.69   88.99
  -7   1  -3   -0.40   38.70
  -6   7   3  107.19   99.49
  -7   1  -4    4.30   71.89
  -7   1  -5   17.30   50.89
   0   7   5   -1.90   42.30
  -7   7  -5   -1.50   50.39
   0   7   4   24.50   44.40
   7  -7   4   22.90   56.39
  -7   7  -4   19.20   54.59
   0   7   3   48.70   42.40
   7  -7   3   46.70   65.99
  -7   7  -3   60.19   65.79
   0  -7  -3   21.70   42.20
   7  -7   2   20.00   94.89
  -7   7  -2   16.30   72.29
   7  -7   1  100.79   86.29
  -7   7  -1   90.79   77.59
   7  -7   0  160.88   97.29
  -7   7   0  231.18  118.09
   7  -7  -1   -5.30   93.09
  -7   7   1   41.10   98.69
   7  -7  -2   22.30   80.69
  -7   7   2   95.79   83.19
  -7   0  -3   25.70   44.20
  -7   7   3  -45.60   81.49
  -7   0  -4   10.10   40.70
  -7   0  -5  -21.90   53.59
  -7  -1  -4   22.00   38.10
  -8   7   3   62.49   88.99
   8  -7  -2   53.69   87.99
  -8   7   1   53.89   84.89
   8  -7  -1   49.10  100.79
  -8   7   0   40.00   84.39
   8  -7   0    0.80  102.39
  -8   7  -1   47.60   76.29
   8  -7   1   33.80   80.09
  -8   7  -2   54.49   77.19
   8  -7   2  -20.70   78.49
  -1   8   2   77.99   48.70
  -8   7  -3   27.90   71.49
   8  -7   3   16.10   73.39
  -1   8   3   28.40   47.10
  -8   7  -4   34.10   58.79
  -1   8   4    4.10   41.60
  -6  -2  -5   -3.40   23.20
  -8   6   2   23.00   58.09
   8  -6  -2   -2.30   79.39
   8  -6  -1   49.00   97.69
  -8   6   0   59.79   99.29
   8  -6   0   -7.80  104.69
  -8   6  -1  -12.10   95.39
   8  -6   1   45.30   83.29
  -2   8   1   46.60   49.10
  -8   6  -2   80.99   76.89
   8  -6   2    3.10   75.19
  -2   8   2   75.39   59.09
  -8   6  -3    8.10   59.79
   8  -6   3   -0.70   80.69
  -2   8   3   25.90   52.09
  -8   6  -4   73.79   70.99
  -2   8   4   14.90   57.09
  -2   8   5  -15.00   42.90
   8  -5  -1   72.29   80.49
   3  -8   0  308.07  101.79
  -8   5   0   76.99   89.89
   8  -5   0   25.90   93.79
   3  -8  -1  207.28   81.29
  -8   5  -1   24.10   88.39
   8  -5   1  -33.60  105.89
  -3   8   1   89.69   65.09
  -8   5  -2   50.19   72.29
   8  -5   2   31.30   90.49
  -3   8   2    7.90   61.49
  -8   5  -3   11.80   62.99
  -3   8   3  103.09   70.99
  -8   5  -4   42.40   76.69
  -3   8   4   39.00   63.19
  -8   5  -5   38.90   61.09
  -3   8   5  -10.50   55.49
  -4   8  -2  267.77   95.39
   4  -8   1   44.10   54.99
   4  -8   0  199.88   82.59
  -8   4   0   38.90   70.59
   8  -4   0  -58.59   83.89
  -4   8   0  193.08   84.79
   4  -8  -1   58.99   69.69
  -8   4  -1   59.59   82.19
   8  -4   1   19.70   85.19
  -8   4  -2   14.30  100.59
   8  -4   2   22.00   90.59
  -4   8   2   21.10   67.89
  -8   4  -3   19.60   70.59
  -4   8   3    6.90   68.49
  -8   4  -4    2.10   62.59
  -4   8   4    9.30   72.29
  -8   4  -5   -4.30   75.39
  -4   8   5    7.90   77.29
   5  -8   3   44.70   58.49
  -5   8  -3   17.40   56.69
   5  -8   2   46.80   58.49
   5  -8   1   93.79   69.39
  -5   8  -1  139.19   74.79
   5  -8   0   60.59   71.99
  -5   8   0    8.50   61.19
   5  -8  -1   71.79   72.69
  -8   3  -1   33.00   54.59
   8  -3   1   22.50   77.19
  -5   8   1   21.60   63.49
  -8   3  -2   40.70   44.60
  -8   3  -3   81.29   80.99
  -5   8   3   -6.90   87.59
  -5   8   4   18.30   72.09
  -8   3  -5  -14.20   53.79
  -5   8   5   20.00   78.29
   6  -8   4   91.19   63.39
  -6   8  -4  152.58   77.69
   6  -8   3   46.30   63.59
  -6   8  -3   56.89   60.19
   6  -8   2  201.88   85.99
  -6   8  -2   91.39   73.79
   6  -8   1  -24.30   74.79
  -6   8  -1   16.50   70.79
   6  -8   0   69.19   77.49
  -6   8   0    8.30   61.09
   6  -8  -1   21.70   82.79
  -6   8   1   32.80   74.29
  -8   2  -2    5.60   54.99
  -6   8   2   94.19   80.69
  -6   8   3  -10.20   82.29
  -8   2  -4   10.40   79.19
  -6   8   4 -101.49   91.39
  -7   8  -4   57.89   60.89
   7  -8   3   86.89   69.09
  -7   8  -3   42.00   70.49
   7  -8   2   84.79   83.69
  -7   8  -2   41.60   72.09
   7  -8   1   21.30   88.39
  -7   8  -1  -11.50   57.19
   7  -8   0   16.70   77.29
  -7   8   0   67.99   84.59
   7  -8  -1   81.29   92.89
  -7   8   1   37.30   83.09
  -7   8   2   40.00   81.89
  -7   8   3  -63.89   73.89
  -8   1  -4    6.50   63.49
  -7   8   4  -34.70   76.49
   0   8   3   26.30   35.50
   8  -8   3   25.40   71.59
  -8   8  -3    4.30   60.59
   8  -8   2   13.10   77.69
  -8   8  -2   26.80   60.99
   8  -8   1    5.70   94.89
  -8   8  -1  -34.50   59.69
   8  -8   0   80.89   85.49
  -8   8   0   35.80   87.19
   8  -8  -1   56.59   94.69
  -8   8   1   -1.10   79.09
  -8   8   2    9.00   81.49
  -8   8   3   32.00   90.59
  -9   8   2   38.40   75.89
  -9   8   1   16.80   84.69
   9  -8  -1   52.39  102.39
  -9   8   0   28.10   75.39
   9  -8   0  -76.59   84.59
  -9   8  -1   13.50   72.39
   9  -8   1    9.10   77.09
  -9   8  -2   38.80   64.09
   9  -8   2   33.10   79.39
  -1   9   2   49.30   44.30
  -9   7   2  -57.19   56.49
   9  -7  -2   62.29   80.09
  -9   7   1   77.89   87.19
   9  -7  -1   59.29   86.89
  -9   7   0  -46.10   87.99
   9  -7   0   32.40  106.29
  -9   7  -1   36.50   88.09
   9  -7   1  -56.09   79.89
  -2   9   1   89.39   54.49
  -9   7  -2   15.10   69.69
   9  -7   2   25.10   75.19
  -2   9   2    2.20   43.00
  -9   7  -3    9.50   55.29
  -2   9   3   19.50   44.00
   9  -6  -2   82.79   79.99
  -9   6   1  -82.49   71.29
   9  -6  -1    1.70   80.79
  -9   6   0  -29.60   83.69
   9  -6   0   44.20   88.29
   9  -6   1    9.10   94.89
  -3   9   1   51.49   53.29
  -9   6  -2  -19.00   69.19
  -3   9   2   26.20   50.29
  -9   6  -3   39.90   73.89
  -3   9   3   26.50   47.70
  -9   6  -4   40.20   66.89
  -9   5   1  -16.70   49.00
   9  -5  -1   45.50   78.59
  -4   9  -1   79.29   60.29
   9  -5   0    5.20   86.79
  -4   9   0  130.69   67.79
  -9   5  -1   19.00   90.59
   9  -5   1  -23.10  109.09
  -4   9   1   11.80   53.69
  -9   5  -2   16.60   79.79
  -4   9   2   59.69   57.29
  -9   5  -3  -28.30   71.99
  -4   9   3  -12.30   68.99
  -9   5  -4    7.80   67.89
  -4   9   4  -19.30   65.59
  -5   9  -3   94.89   62.29
   5  -9   2   18.00   52.19
  -5   9  -2   17.70   53.39
  -5   9  -1   -5.10   48.80
  -9   4   0  -12.40   53.09
   9  -4   0    4.10   83.59
  -5   9   0   27.10   54.99
  -5   9   1   15.70   67.39
  -9   4  -2  -33.00   57.69
  -5   9   2  -12.10   58.09
  -9   4  -3   71.29   79.59
  -5   9   3  -18.30   65.49
  -9   4  -4  -56.89   64.39
  -5   9   4  -14.70   59.99
  -6   9  -4   74.59   69.99
   6  -9   3    4.30   52.29
  -6   9  -3   22.50   51.69
   6  -9   2   95.39   64.69
  -6   9  -2   63.29   56.69
  -6   9  -1   41.80   59.19
  -6   9   0   64.99   65.39
  -9   3  -1   26.30   48.70
  -6   9   1  -43.20   67.89
  -9   3  -2   10.90   55.39
  -6   9   2  100.59   89.89
  -9   3  -3    7.90   79.39
   7  -9   3   28.30   53.99
  -7   9  -3    1.40   49.30
  -7   9  -2   98.99   68.59
   7  -9   1   73.79   79.39
  -7   9  -1   55.39   78.39
  -7   9   0  -13.70   54.19
  -7   9   1   33.10   73.09
  -9   2  -2    0.40   46.20
  -7   9   2   17.60   71.49
  -7   9   3   -5.90   78.49
   8  -9   2   54.69   77.39
   8  -9   1   12.30   73.79
  -8   9  -1    9.80   52.49
  -8   9   0   19.70   69.69
  -8   9   1   74.29   79.19
  -8   9   2   80.39   83.39
  -9   9   0    8.40   85.99
  -9   9   1  -10.50   79.89
  10  -7  -1    0.00   88.09
 -10   7   0   35.20   87.39
  10  -7   0   -1.70  108.39
 -10   7  -1   57.19   92.99
  10  -7   1   20.90  101.09
 -10   6   1   22.80   70.39
  10  -6  -1   15.10   75.09
  -4  10  -1   72.99   55.19
  10  -6   0   -1.50   96.89
  -4  10   0   36.20   50.19
 -10   6  -1   -1.90   78.19
  -4  10   1   -9.40   55.89
 -10   6  -2   11.60   81.99
  -5  10  -2  125.99   75.29
  -5  10  -1   36.10   52.49
 -10   5   0   62.59   71.59
  -5  10   0   60.29   62.19
 -10   5  -1   19.60   89.19
  -5  10   1    1.90   49.00
 -10   5  -2   28.00   85.59
  -6  10  -2   47.20   56.69
  -6  10  -1   55.69   61.29
  -6  10   0   26.10   54.29
 -10   4  -1   43.80   55.99
  -6  10   1    4.20   50.69
 -10   4  -2  -18.10   52.39
  -7  10  -1  -15.10   56.29
  -7  10   0   18.30   55.09
  -7  10   1   43.40   56.79
   0   0   0    0.00    0.00


_computing_structure_solution     'SHELXT 2014/5 (Sheldrick, 2014)'
_computing_structure_solution     'SHELXT 2014/5 (Sheldrick, 2014)'
_computing_structure_solution     'SHELXT 2014/5 (Sheldrick, 2014)'
_computing_structure_solution     'SHELXT 2014/5 (Sheldrick, 2014)'
_computing_structure_solution     'SHELXT 2014/5 (Sheldrick, 2014)'
_computing_structure_solution     'SHELXT 2014/5 (Sheldrick, 2014)'
;
_shelx_hkl_checksum   61805
